# Supplementary material for: Increased Expression of YAP Inhibited the Autophagy Level by Upregulating mTOR Signal in the Eutopic ESCs of Endometriosis
Source: Front Endocrinol (Lausanne). 2022 Jan 31;13:813165. doi: 10.3389/fendo.2022.813165 (PMC8842667; doi:10.3389/fendo.2022.813165)
Supplement: Supplementary file 1 [file DataSheet_1.zip]

Archive with 16 entries (16 files):
- IF mTOR con1.tif
- IF mTOR con2.tif
- IF mTOR con3.tif
- IF mTOR con4.tif
- IF mTOR ems1.tif
- IF mTOR ems2.tif
- IF mTOR ems3.tif
- IF mTOR ems4.tif
- IF YAP con1.tif
- IF YAP con2.tif
- IF YAP con3.tif
- IF YAP con4.tif
- IF YAP ems1.tif
- IF YAP ems2.tif
- IF YAP ems3.tif
- IF YAP ems4.tif
