# Supplementary material for: Increased Expression of YAP Inhibited the Autophagy Level by Upregulating mTOR Signal in the Eutopic ESCs of Endometriosis
Source: Front Endocrinol (Lausanne). 2022 Jan 31;13:813165. doi: 10.3389/fendo.2022.813165 (PMC8842667; doi:10.3389/fendo.2022.813165)
Supplement: Supplementary file 2 [file DataSheet_2.zip]

Archive with 2 entries (2 files):
- YAP OE-WB/YAP OE1.tif
- YAP OE-WB/YAP OE2.tif
