# Supplementary material for: Increased Expression of YAP Inhibited the Autophagy Level by Upregulating mTOR Signal in the Eutopic ESCs of Endometriosis
Source: Front Endocrinol (Lausanne). 2022 Jan 31;13:813165. doi: 10.3389/fendo.2022.813165 (PMC8842667; doi:10.3389/fendo.2022.813165)
Supplement: Supplementary file 19 [file Table_2.xlsx]

## Sheet: 155
node1	node2	protein1	protein2	neighborhood	neighborhood_transferred	fusion	cooccurence	homology	coexpression	coexpression_transferred	experiments	experiments_transferred	database	database_transferred	textmining	textmining_transferred	combined_score
TSPAN9	YAP1	9606.ENSP00000011898	9606.ENSP00000478927	0	0	0	0	0	139	0	0	0	0	0	0	527	575
SIRT1	YAP1	9606.ENSP00000212015	9606.ENSP00000478927	0	0	0	0	0	0	61	0	0	0	0	518	0	528
MAPK1	YAP1	9606.ENSP00000215832	9606.ENSP00000478927	0	0	0	0	0	0	41	0	190	0	0	516	103	617
TGFB1	YAP1	9606.ENSP00000221930	9606.ENSP00000478927	0	0	0	0	0	0	0	0	80	900	0	150	0	914
CCND1	YAP1	9606.ENSP00000227507	9606.ENSP00000478927	0	0	0	0	0	317	0	0	0	0	0	653	54	756
GLI1	YAP1	9606.ENSP00000228682	9606.ENSP00000478927	0	0	0	0	0	0	50	0	185	0	0	291	56	412
WBP1	YAP1	9606.ENSP00000233615	9606.ENSP00000478927	0	0	0	0	0	0	0	379	74	0	0	56	64	423
ABCG2	YAP1	9606.ENSP00000237612	9606.ENSP00000478927	0	0	0	0	0	0	85	0	0	0	0	554	41	575
VPS4B	YAP1	9606.ENSP00000238497	9606.ENSP00000478927	0	0	0	0	0	0	0	787	0	0	0	146	42	810
EGR1	YAP1	9606.ENSP00000239938	9606.ENSP00000478927	0	0	0	0	0	0	50	0	68	0	0	480	0	499
SNAI1	YAP1	9606.ENSP00000244050	9606.ENSP00000478927	0	0	0	0	0	0	61	0	0	0	0	384	60	408
SOX9	YAP1	9606.ENSP00000245479	9606.ENSP00000478927	0	0	0	0	0	213	0	0	69	0	0	714	0	772
UBA2	YAP1	9606.ENSP00000246548	9606.ENSP00000478927	0	0	0	0	0	64	55	775	0	0	0	0	62	788
PRRG2	YAP1	9606.ENSP00000246794	9606.ENSP00000478927	0	0	0	0	0	0	0	379	74	0	0	751	0	844
PIN1	YAP1	9606.ENSP00000247970	9606.ENSP00000478927	0	0	0	0	0	0	0	387	174	0	0	108	136	557
YWHAH	YAP1	9606.ENSP00000248975	9606.ENSP00000478927	0	0	0	0	0	0	0	377	169	600	0	0	64	780
VPS25	YAP1	9606.ENSP00000253794	9606.ENSP00000478927	0	0	0	0	0	0	0	387	0	0	0	55	134	454
JAG1	YAP1	9606.ENSP00000254958	9606.ENSP00000478927	0	0	0	0	0	121	0	0	79	0	0	529	167	640
CCNA1	YAP1	9606.ENSP00000255465	9606.ENSP00000478927	0	0	0	0	0	0	0	0	154	0	0	385	44	459
KRAS	YAP1	9606.ENSP00000256078	9606.ENSP00000478927	0	0	0	0	0	0	0	0	185	0	0	650	131	731
CCNB1	YAP1	9606.ENSP00000256442	9606.ENSP00000478927	0	0	0	0	0	76	0	0	181	0	0	312	57	443
NOTCH2	YAP1	9606.ENSP00000256646	9606.ENSP00000478927	0	0	0	0	0	76	0	0	79	0	0	225	209	408
PRRG4	YAP1	9606.ENSP00000257836	9606.ENSP00000478927	0	0	0	0	0	0	0	534	0	0	0	93	0	559
CCND2	YAP1	9606.ENSP00000261254	9606.ENSP00000478927	0	0	0	0	0	0	0	0	0	0	0	143	361	428
MPP5	YAP1	9606.ENSP00000261681	9606.ENSP00000478927	0	0	0	0	0	69	0	184	185	0	0	284	91	523
TAOK1	YAP1	9606.ENSP00000261716	9606.ENSP00000478927	0	0	0	0	0	0	55	0	261	0	0	294	313	615
RAB11A	YAP1	9606.ENSP00000261890	9606.ENSP00000478927	0	0	0	0	0	0	0	379	84	0	0	49	0	411
NUBP2	YAP1	9606.ENSP00000262302	9606.ENSP00000478927	0	0	0	0	0	0	0	387	0	0	0	108	0	429
AXIN1	YAP1	9606.ENSP00000262320	9606.ENSP00000478927	0	0	0	0	0	0	0	348	167	0	0	291	98	606
PRDX1	YAP1	9606.ENSP00000262746	9606.ENSP00000478927	0	0	0	0	0	63	0	387	82	0	0	220	0	533
MAPK3	YAP1	9606.ENSP00000263025	9606.ENSP00000478927	0	0	0	0	0	0	41	0	190	0	0	247	103	405
NOTCH3	YAP1	9606.ENSP00000263388	9606.ENSP00000478927	0	0	0	0	0	152	61	0	79	0	0	199	209	450
LNX1	YAP1	9606.ENSP00000263925	9606.ENSP00000478927	0	0	0	0	0	0	59	0	154	0	0	247	155	425
ARRDC3	YAP1	9606.ENSP00000265138	9606.ENSP00000478927	0	0	0	0	0	0	62	0	314	0	0	69	118	400
PTPN23	YAP1	9606.ENSP00000265562	9606.ENSP00000478927	0	0	0	0	0	0	62	0	265	0	0	57	352	522
ANLN	YAP1	9606.ENSP00000265748	9606.ENSP00000478927	0	0	0	0	0	132	0	0	0	0	0	355	0	416
RB1	YAP1	9606.ENSP00000267163	9606.ENSP00000478927	0	0	0	0	0	0	55	0	0	900	0	108	47	908
PML	YAP1	9606.ENSP00000268058	9606.ENSP00000478927	0	0	0	0	0	0	51	379	50	900	0	83	90	942
IQGAP1	YAP1	9606.ENSP00000268182	9606.ENSP00000478927	0	0	0	0	0	61	49	320	0	0	0	116	58	402
TP53	YAP1	9606.ENSP00000269305	9606.ENSP00000478927	0	0	0	0	0	0	55	0	76	0	0	494	50	524
MEIS1	YAP1	9606.ENSP00000272369	9606.ENSP00000478927	0	0	0	0	0	0	0	0	185	0	0	92	400	517
ATM	YAP1	9606.ENSP00000278616	9606.ENSP00000478927	0	0	0	0	0	0	61	0	0	0	0	555	50	568
TJP1	YAP1	9606.ENSP00000281537	9606.ENSP00000478927	0	0	0	0	0	389	61	0	84	0	0	287	50	579
FBXW7	YAP1	9606.ENSP00000281708	9606.ENSP00000478927	0	0	0	0	0	0	61	379	0	0	0	213	0	501
TCF7L1	YAP1	9606.ENSP00000282111	9606.ENSP00000478927	0	0	0	0	0	69	0	0	0	800	0	65	44	811
GJA1	YAP1	9606.ENSP00000282561	9606.ENSP00000478927	0	0	0	0	0	276	0	0	265	0	0	55	0	453
SMAD6	YAP1	9606.ENSP00000288840	9606.ENSP00000478927	0	0	0	0	0	111	0	379	789	0	0	122	57	885
MCAT	YAP1	9606.ENSP00000290429	9606.ENSP00000478927	0	0	0	0	0	0	61	0	50	0	0	398	159	487
PRKCI	YAP1	9606.ENSP00000295797	9606.ENSP00000478927	0	0	0	0	0	70	63	0	129	0	0	172	311	488
UBXN7	YAP1	9606.ENSP00000296328	9606.ENSP00000478927	0	0	0	0	0	0	81	819	124	0	0	0	178	864
DCHS1	YAP1	9606.ENSP00000299441	9606.ENSP00000478927	0	0	0	0	0	0	0	0	54	0	0	172	441	523
RBPMS2	YAP1	9606.ENSP00000300069	9606.ENSP00000478927	0	0	0	0	0	76	55	0	0	0	0	151	359	461
RUNX1	YAP1	9606.ENSP00000300305	9606.ENSP00000478927	0	0	0	0	0	0	0	379	185	900	0	0	116	949
BCL2L1	YAP1	9606.ENSP00000302564	9606.ENSP00000478927	0	0	0	0	0	0	0	336	56	0	0	269	0	501
CTNNA1	YAP1	9606.ENSP00000304669	9606.ENSP00000478927	0	0	0	0	0	98	62	320	0	0	0	172	65	473
YWHAG	YAP1	9606.ENSP00000306330	9606.ENSP00000478927	0	0	0	0	0	0	0	344	169	600	0	61	59	772
CAMTA1	YAP1	9606.ENSP00000306522	9606.ENSP00000478927	0	0	0	0	0	0	62	0	0	0	0	520	0	530
PPP2R1B	YAP1	9606.ENSP00000311344	9606.ENSP00000478927	0	0	0	0	0	0	64	0	0	600	0	85	49	630
CSNK1D	YAP1	9606.ENSP00000324464	9606.ENSP00000478927	0	0	0	0	0	0	50	0	0	800	0	0	181	830
SAV1	YAP1	9606.ENSP00000324729	9606.ENSP00000478927	0	0	0	0	0	0	0	0	87	900	0	733	126	975
PPP2R1A	YAP1	9606.ENSP00000324804	9606.ENSP00000478927	0	0	0	0	0	0	64	45	0	600	0	0	49	614
GSK3B	YAP1	9606.ENSP00000324806	9606.ENSP00000478927	0	0	0	0	0	0	61	348	96	0	0	64	89	442
PPP2R2A	YAP1	9606.ENSP00000325074	9606.ENSP00000478927	0	0	0	0	0	0	62	0	0	600	0	81	62	633
PPP1CA	YAP1	9606.ENSP00000326031	9606.ENSP00000478927	0	0	0	0	0	0	61	377	76	800	0	620	0	951
MOB2	YAP1	9606.ENSP00000328694	9606.ENSP00000478927	0	0	0	0	0	0	0	0	112	0	0	125	547	617
ASCL2	YAP1	9606.ENSP00000332293	9606.ENSP00000478927	0	0	0	0	0	0	0	0	0	0	0	492	0	492
PTCH1	YAP1	9606.ENSP00000332353	9606.ENSP00000478927	0	0	0	0	0	0	0	342	187	0	0	253	112	597
CRIP1	YAP1	9606.ENSP00000332449	9606.ENSP00000478927	0	0	0	0	0	0	0	0	64	0	0	0	521	532
PRKD1	YAP1	9606.ENSP00000333568	9606.ENSP00000478927	0	0	0	0	0	87	0	521	0	0	0	69	175	619
SFN	YAP1	9606.ENSP00000340989	9606.ENSP00000478927	0	0	0	0	0	76	0	328	153	0	0	463	56	684
SYDE1	YAP1	9606.ENSP00000341489	9606.ENSP00000478927	0	0	0	0	0	299	0	0	185	0	0	0	0	404
SMAD4	YAP1	9606.ENSP00000341551	9606.ENSP00000478927	0	0	0	0	0	47	61	0	317	800	0	297	57	900
PPP1CC	YAP1	9606.ENSP00000341779	9606.ENSP00000478927	0	0	0	0	0	0	61	0	76	800	0	41	42	811
TP53BP2	YAP1	9606.ENSP00000341957	9606.ENSP00000478927	0	0	0	0	0	0	0	379	81	800	0	355	0	916
FRMD6	YAP1	9606.ENSP00000343899	9606.ENSP00000478927	0	0	0	0	0	213	0	0	261	0	0	422	388	766
CTNNB1	YAP1	9606.ENSP00000344456	9606.ENSP00000478927	0	0	0	0	0	76	55	379	127	0	0	670	57	818
UBQLN2	YAP1	9606.ENSP00000345195	9606.ENSP00000478927	0	0	0	0	0	0	57	794	191	0	0	161	58	853
TEAD3	YAP1	9606.ENSP00000345772	9606.ENSP00000478927	0	0	0	0	0	257	0	377	730	900	0	575	406	996
ARHGAP12	YAP1	9606.ENSP00000345808	9606.ENSP00000478927	0	0	0	0	0	0	0	0	0	0	0	89	373	404
ZFYVE19	YAP1	9606.ENSP00000347498	9606.ENSP00000478927	0	0	0	0	0	0	62	815	54	0	0	0	114	835
SCRIB	YAP1	9606.ENSP00000349486	9606.ENSP00000478927	0	0	0	0	0	0	55	0	0	0	0	400	204	509
UBE2D3	YAP1	9606.ENSP00000349722	9606.ENSP00000478927	0	0	0	0	0	0	60	0	312	0	0	282	69	509
PRIM1	YAP1	9606.ENSP00000350491	9606.ENSP00000478927	0	0	0	0	0	0	52	0	0	0	0	49	473	483
EPHA2	YAP1	9606.ENSP00000351209	9606.ENSP00000478927	0	0	0	0	0	332	0	0	96	0	0	150	69	458
G3BP2	YAP1	9606.ENSP00000352738	9606.ENSP00000478927	0	0	0	0	0	0	0	0	85	0	0	189	449	555
ANKHD1	YAP1	9606.ENSP00000354085	9606.ENSP00000478927	0	0	0	0	0	0	61	0	186	0	0	528	173	662
ZNF521	YAP1	9606.ENSP00000354794	9606.ENSP00000478927	0	0	0	0	0	63	50	0	68	900	0	0	0	905
BGLAP	YAP1	9606.ENSP00000357255	9606.ENSP00000478927	0	0	0	0	0	0	0	0	0	900	0	82	0	904
MAP3K7	YAP1	9606.ENSP00000358335	9606.ENSP00000478927	0	0	0	0	0	0	0	0	96	0	0	64	351	402
BTRC	YAP1	9606.ENSP00000359206	9606.ENSP00000478927	0	0	0	0	0	0	62	379	187	800	0	136	50	904
PTEN	YAP1	9606.ENSP00000361021	9606.ENSP00000478927	0	0	0	0	0	0	50	0	111	0	0	424	118	513
YWHAB	YAP1	9606.ENSP00000361930	9606.ENSP00000478927	0	0	0	0	0	0	0	379	185	900	0	107	56	949
ENG	YAP1	9606.ENSP00000362299	9606.ENSP00000478927	0	0	0	0	0	0	0	0	0	0	0	415	0	415
DENND1A	YAP1	9606.ENSP00000362727	9606.ENSP00000478927	0	0	0	0	0	0	53	0	0	0	0	511	115	554
UBE2D1	YAP1	9606.ENSP00000363019	9606.ENSP00000478927	0	0	0	0	0	0	60	820	312	0	0	0	69	877
TXN	YAP1	9606.ENSP00000363641	9606.ENSP00000478927	0	0	0	0	0	0	0	0	50	0	0	458	0	463
KLF4	YAP1	9606.ENSP00000363804	9606.ENSP00000478927	0	0	0	0	0	0	50	379	185	0	0	244	0	587
AR	YAP1	9606.ENSP00000363822	9606.ENSP00000478927	0	0	0	0	0	69	0	0	57	900	0	201	0	920
PARD3	YAP1	9606.ENSP00000363921	9606.ENSP00000478927	0	0	0	0	0	184	0	166	127	0	0	198	104	495
TGFBR1	YAP1	9606.ENSP00000364133	9606.ENSP00000478927	0	0	0	0	0	0	62	0	175	900	0	106	73	924
C9orf3	YAP1	9606.ENSP00000364464	9606.ENSP00000478927	0	0	0	0	0	0	49	0	50	0	0	399	0	409
RND3	YAP1	9606.ENSP00000364886	9606.ENSP00000478927	0	0	0	0	0	312	0	0	84	0	0	162	0	425
UCHL3	YAP1	9606.ENSP00000366819	9606.ENSP00000478927	0	0	0	0	0	0	49	784	0	0	0	0	50	787
PLCB4	YAP1	9606.ENSP00000367762	9606.ENSP00000478927	0	0	0	0	0	77	0	0	0	0	0	422	0	444
PRKD3	YAP1	9606.ENSP00000368356	9606.ENSP00000478927	0	0	0	0	0	0	0	0	0	0	0	73	439	457
GLRX	YAP1	9606.ENSP00000369314	9606.ENSP00000478927	0	0	0	0	0	0	0	0	0	0	0	416	0	416
CCDC85C	YAP1	9606.ENSP00000369592	9606.ENSP00000478927	0	0	0	0	0	0	0	377	0	0	0	116	0	425
YWHAQ	YAP1	9606.ENSP00000371267	9606.ENSP00000478927	0	0	0	0	0	0	0	379	180	600	0	68	58	788
GPX3	YAP1	9606.ENSP00000373477	9606.ENSP00000478927	0	0	0	0	0	0	0	0	0	0	0	473	0	473
STK38L	YAP1	9606.ENSP00000373684	9606.ENSP00000478927	0	0	0	0	0	0	61	0	0	0	0	227	448	564
TRIP12	YAP1	9606.ENSP00000373696	9606.ENSP00000478927	0	0	0	0	0	46	118	0	0	0	0	0	402	452
SUMO1	YAP1	9606.ENSP00000376077	9606.ENSP00000478927	0	0	0	0	0	45	0	379	0	0	0	64	87	425
FAT4	YAP1	9606.ENSP00000377862	9606.ENSP00000478927	0	0	0	0	0	142	0	0	85	0	0	422	226	601
CDK1	YAP1	9606.ENSP00000378699	9606.ENSP00000478927	0	0	0	0	0	73	51	0	85	0	0	555	247	681
PPP1CB	YAP1	9606.ENSP00000378769	9606.ENSP00000478927	0	0	0	0	0	0	61	0	76	800	0	58	0	814
APIP	YAP1	9606.ENSP00000379133	9606.ENSP00000478927	0	0	0	0	0	0	0	0	617	0	0	0	56	622
YWHAZ	YAP1	9606.ENSP00000379287	9606.ENSP00000478927	0	0	0	0	0	0	0	379	185	600	0	492	56	885
MOB1A	YAP1	9606.ENSP00000379364	9606.ENSP00000478927	0	0	0	0	0	0	61	0	190	900	0	654	443	982
MOB1B	YAP1	9606.ENSP00000379366	9606.ENSP00000478927	0	0	0	0	0	0	61	0	190	900	0	588	443	979
DDX17	YAP1	9606.ENSP00000380033	9606.ENSP00000478927	0	0	0	0	0	72	0	320	167	0	0	172	49	510
SNAI2	YAP1	9606.ENSP00000380034	9606.ENSP00000478927	0	0	0	0	0	214	0	0	0	0	0	619	57	693
SOCS6	YAP1	9606.ENSP00000381034	9606.ENSP00000478927	0	0	0	0	0	75	0	379	0	0	0	401	0	626
VGLL3	YAP1	9606.ENSP00000381436	9606.ENSP00000478927	0	0	0	0	0	65	49	0	85	0	0	645	0	672
CTNND1	YAP1	9606.ENSP00000382004	9606.ENSP00000478927	0	0	0	0	0	152	62	320	50	0	0	116	0	462
RUNX3	YAP1	9606.ENSP00000382800	9606.ENSP00000478927	0	0	0	0	0	0	0	379	64	900	0	162	112	948
RDX	YAP1	9606.ENSP00000384136	9606.ENSP00000478927	0	0	0	0	0	88	0	0	166	0	0	269	130	451
WWC2	YAP1	9606.ENSP00000384222	9606.ENSP00000478927	0	0	0	0	563	213	0	0	185	0	0	151	407	463
CREB1	YAP1	9606.ENSP00000387699	9606.ENSP00000478927	0	0	0	0	0	42	0	379	0	0	0	210	0	488
RARG	YAP1	9606.ENSP00000388510	9606.ENSP00000478927	0	0	0	0	0	70	0	379	57	0	0	166	57	493
FGFR1	YAP1	9606.ENSP00000393312	9606.ENSP00000478927	0	0	0	0	0	88	0	0	90	0	0	508	0	556
MAPK9	YAP1	9606.ENSP00000394560	9606.ENSP00000478927	0	0	0	0	0	0	61	0	0	0	0	210	341	468
CYR61	YAP1	9606.ENSP00000398736	9606.ENSP00000478927	0	0	0	0	0	366	0	0	0	0	0	583	64	730
HRAS	YAP1	9606.ENSP00000407586	9606.ENSP00000478927	0	0	0	0	0	0	0	0	185	0	0	654	131	733
SLC9A3R2	YAP1	9606.ENSP00000408005	9606.ENSP00000478927	0	0	0	0	0	96	0	379	127	0	0	238	57	583
C11orf70	YAP1	9606.ENSP00000414390	9606.ENSP00000478927	0	0	366	0	0	0	0	0	0	0	0	123	0	420
CBFB	YAP1	9606.ENSP00000415151	9606.ENSP00000478927	0	0	0	0	0	0	0	0	0	900	0	0	0	900
PPP2CA	YAP1	9606.ENSP00000418447	9606.ENSP00000478927	0	0	0	0	0	0	50	0	71	600	0	41	69	627
WWTR1	YAP1	9606.ENSP00000419465	9606.ENSP00000478927	0	0	0	0	910	213	55	348	185	900	0	787	102	956
SMAD1	YAP1	9606.ENSP00000426568	9606.ENSP00000478927	0	0	0	0	0	0	0	294	317	800	0	74	204	915
PROM1	YAP1	9606.ENSP00000426809	9606.ENSP00000478927	0	0	0	0	0	0	62	0	0	0	0	579	0	589
FAM118B	YAP1	9606.ENSP00000433343	9606.ENSP00000478927	0	0	0	0	0	0	0	0	0	0	0	413	0	412
TEAD1	YAP1	9606.ENSP00000435233	9606.ENSP00000478927	0	0	0	0	0	417	51	379	737	900	0	828	406	998
MPDZ	YAP1	9606.ENSP00000439807	9606.ENSP00000478927	0	0	0	0	0	214	0	166	162	0	0	312	109	601
SMAD5	YAP1	9606.ENSP00000441954	9606.ENSP00000478927	0	0	0	0	0	76	0	238	317	0	0	83	204	584
PCYT2	YAP1	9606.ENSP00000442050	9606.ENSP00000478927	0	0	0	0	0	0	51	0	50	0	0	60	407	430
PRRG1	YAP1	9606.ENSP00000444278	9606.ENSP00000478927	0	0	0	0	0	99	0	0	0	0	0	412	0	447
MOAP1	YAP1	9606.ENSP00000451594	9606.ENSP00000478927	0	0	0	0	0	0	0	0	0	0	0	500	0	499
AKT1	YAP1	9606.ENSP00000451828	9606.ENSP00000478927	0	0	0	0	0	0	62	379	96	0	0	891	137	941
MEIS2	YAP1	9606.ENSP00000453793	9606.ENSP00000478927	0	0	0	0	0	65	0	0	185	0	0	0	400	502
YES1	YAP1	9606.ENSP00000462468	9606.ENSP00000478927	0	0	0	0	0	152	0	336	163	900	0	681	95	983
WTIP	YAP1	9606.ENSP00000466953	9606.ENSP00000478927	0	0	0	0	0	0	61	0	190	0	0	319	317	598
WBP2	YAP1	9606.ENSP00000467579	9606.ENSP00000478927	0	0	0	0	0	0	63	379	264	0	0	548	353	851
TAZ	YAP1	9606.ENSP00000469981	9606.ENSP00000478927	0	0	0	0	0	0	0	328	0	0	0	296	173	574
BIRC2	YAP1	9606.ENSP00000477613	9606.ENSP00000478927	0	0	0	0	0	0	0	0	71	0	0	420	66	452
YAP1	POLR2A	9606.ENSP00000478927	9606.ENSP00000480158	0	0	0	0	0	0	81	379	124	0	0	211	104	582
