# Supplementary material for: Increased Expression of YAP Inhibited the Autophagy Level by Upregulating mTOR Signal in the Eutopic ESCs of Endometriosis
Source: Front Endocrinol (Lausanne). 2022 Jan 31;13:813165. doi: 10.3389/fendo.2022.813165 (PMC8842667; doi:10.3389/fendo.2022.813165)
Supplement: Supplementary file 20 [file Table_3.xls]

ONTOLOGY	ID	Description	GeneRatio	BgRatio	pvalue	p.adjust	qvalue	geneID	Count	geneSymbol
BP	GO:2001233	regulation of apoptotic signaling pathway	29/150	406/18670	1.62759794583612e-19	6.00420882218943e-16	3.45050764517257e-16	23411/6615/7533/5925/5371/7157/55294/598/1495/7532/5519/5518/2932/5499/2810/7159/1499/5728/7529/367/7046/10971/7534/6591/2260/5601/64112/207/10413	29	SIRT1/SNAI1/YWHAH/RB1/PML/TP53/FBXW7/BCL2L1/CTNNA1/YWHAG/PPP2R1B/PPP2R1A/GSK3B/PPP1CA/SFN/TP53BP2/CTNNB1/PTEN/YWHAB/AR/TGFBR1/YWHAQ/YWHAZ/SNAI2/FGFR1/MAPK9/MOAP1/AKT1/YAP1
BP	GO:2001235	positive regulation of apoptotic signaling pathway	21/150	179/18670	9.6940393005398e-19	1.78806554898457e-15	1.02756816585722e-15	23411/7533/5371/7157/55294/598/1495/7532/5519/5518/2932/5499/2810/7159/5728/7529/7046/10971/7534/5601/64112	21	SIRT1/YWHAH/PML/TP53/FBXW7/BCL2L1/CTNNA1/YWHAG/PPP2R1B/PPP2R1A/GSK3B/PPP1CA/SFN/TP53BP2/PTEN/YWHAB/TGFBR1/YWHAQ/YWHAZ/MAPK9/MOAP1
BP	GO:0035329	hippo signaling	13/150	38/18670	1.55969660470622e-18	1.91790692492041e-15	1.10218560065906e-15	7082/8642/60485/7005/7529/79633/55233/92597/80014/25937/7003/126374/10413	13	TJP1/DCHS1/SAV1/TEAD3/YWHAB/FAT4/MOB1A/MOB1B/WWC2/WWTR1/TEAD1/WTIP/YAP1
BP	GO:0001655	urogenital system development	24/150	330/18670	1.94917920349672e-16	1.79763052042485e-13	1.03306497785326e-13	7040/2735/1958/6662/182/4854/8826/4091/8642/5727/1396/4089/1499/5728/367/7046/79633/5916/2260/25937/4086/8842/4090/10413	24	TGFB1/GLI1/EGR1/SOX9/JAG1/NOTCH3/IQGAP1/SMAD6/DCHS1/PTCH1/CRIP1/SMAD4/CTNNB1/PTEN/AR/TGFBR1/FAT4/RARG/FGFR1/WWTR1/SMAD1/PROM1/SMAD5/YAP1
BP	GO:0048732	gland development	26/150	434/18670	1.06111408596725e-15	6.52408310522198e-13	3.74926977041762e-13	5594/7040/595/2735/6662/3845/5595/5371/472/55294/2697/5727/1396/4089/1499/23513/1969/8945/5728/367/7046/6591/1385/5916/2260/207	26	MAPK1/TGFB1/CCND1/GLI1/SOX9/KRAS/MAPK3/PML/ATM/FBXW7/GJA1/PTCH1/CRIP1/SMAD4/CTNNB1/SCRIB/EPHA2/BTRC/PTEN/AR/TGFBR1/SNAI2/CREB1/RARG/FGFR1/AKT1
BP	GO:0050673	epithelial cell proliferation	26/150	434/18670	1.06111408596725e-15	6.52408310522198e-13	3.74926977041762e-13	23411/5594/7040/595/2735/6662/4853/5925/55294/2697/60485/5727/5587/2810/1499/1969/8945/5728/367/7046/6591/864/2260/3265/207/10413	26	SIRT1/MAPK1/TGFB1/CCND1/GLI1/SOX9/NOTCH2/RB1/FBXW7/GJA1/SAV1/PTCH1/PRKD1/SFN/CTNNB1/EPHA2/BTRC/PTEN/AR/TGFBR1/SNAI2/RUNX3/FGFR1/HRAS/AKT1/YAP1
BP	GO:0055024	regulation of cardiac muscle tissue development	15/150	100/18670	2.59717722154901e-15	1.36871239575633e-12	7.86573672811987e-13	5594/7040/2735/5300/891/4211/2697/60485/4089/5728/7046/983/1385/2260/10413	15	MAPK1/TGFB1/GLI1/PIN1/CCNB1/MEIS1/GJA1/SAV1/SMAD4/PTEN/TGFBR1/CDK1/CREB1/FGFR1/YAP1
BP	GO:0016202	regulation of striated muscle tissue development	17/150	152/18670	5.22518963767888e-15	2.40946557167467e-12	1.3846752539849e-12	5594/7040/2735/5300/891/4211/2697/60485/4089/1499/5728/7046/983/10521/1385/2260/10413	17	MAPK1/TGFB1/GLI1/PIN1/CCNB1/MEIS1/GJA1/SAV1/SMAD4/CTNNB1/PTEN/TGFBR1/CDK1/DDX17/CREB1/FGFR1/YAP1
BP	GO:1901861	regulation of muscle tissue development	17/150	155/18670	7.27225978658401e-15	2.98081848363427e-12	1.71302119417312e-12	5594/7040/2735/5300/891/4211/2697/60485/4089/1499/5728/7046/983/10521/1385/2260/10413	17	MAPK1/TGFB1/GLI1/PIN1/CCNB1/MEIS1/GJA1/SAV1/SMAD4/CTNNB1/PTEN/TGFBR1/CDK1/DDX17/CREB1/FGFR1/YAP1
BP	GO:0048634	regulation of muscle organ development	17/150	156/18670	8.10649339988395e-15	2.99048541521719e-12	1.7185766007754e-12	5594/7040/2735/5300/891/4211/2697/60485/4089/1499/5728/7046/983/10521/1385/2260/10413	17	MAPK1/TGFB1/GLI1/PIN1/CCNB1/MEIS1/GJA1/SAV1/SMAD4/CTNNB1/PTEN/TGFBR1/CDK1/DDX17/CREB1/FGFR1/YAP1
BP	GO:1901987	regulation of cell cycle phase transition	26/150	480/18670	1.16136172615462e-14	3.89478491616763e-12	2.23826078131618e-12	7040/595/2735/9525/891/894/57551/8766/54443/5925/5371/7157/472/55294/7532/1453/5518/2810/84936/8945/5728/7321/9314/983/5962/207	26	TGFB1/CCND1/GLI1/VPS4B/CCNB1/CCND2/TAOK1/RAB11A/ANLN/RB1/PML/TP53/ATM/FBXW7/YWHAG/CSNK1D/PPP2R1A/SFN/ZFYVE19/BTRC/PTEN/UBE2D1/KLF4/CDK1/RDX/AKT1
BP	GO:0072073	kidney epithelium development	16/150	140/18670	2.43549670894392e-14	7.48712279941177e-12	4.30271085246759e-12	7040/6662/182/8826/4091/8642/5727/4089/1499/79633/2260/25937/4086/8842/4090/10413	16	TGFB1/SOX9/JAG1/IQGAP1/SMAD6/DCHS1/PTCH1/SMAD4/CTNNB1/FAT4/FGFR1/WWTR1/SMAD1/PROM1/SMAD5/YAP1
BP	GO:0050678	regulation of epithelial cell proliferation	23/150	378/18670	4.01814089992167e-14	1.14022475229316e-11	6.55266054448764e-12	23411/7040/595/2735/6662/4853/5925/55294/2697/60485/5727/5587/2810/1499/5728/367/7046/6591/864/2260/3265/207/10413	23	SIRT1/TGFB1/CCND1/GLI1/SOX9/NOTCH2/RB1/FBXW7/GJA1/SAV1/PTCH1/PRKD1/SFN/CTNNB1/PTEN/AR/TGFBR1/SNAI2/RUNX3/FGFR1/HRAS/AKT1/YAP1
BP	GO:0035265	organ growth	18/150	204/18670	5.22244188638465e-14	1.37611343706235e-11	7.90826914223961e-12	5594/2735/6662/5300/891/4211/2697/60485/5728/367/7046/983/80014/5916/2260/4086/207/10413	18	MAPK1/GLI1/SOX9/PIN1/CCNB1/MEIS1/GJA1/SAV1/PTEN/AR/TGFBR1/CDK1/WWC2/RARG/FGFR1/SMAD1/AKT1/YAP1
BP	GO:0061138	morphogenesis of a branching epithelium	17/150	182/18670	1.06711981463638e-13	2.62440333079573e-11	1.50819600468608e-11	7040/6662/3845/5371/8642/5499/5727/4089/1499/1969/8945/2022/367/79633/6591/2260/10413	17	TGFB1/SOX9/KRAS/PML/DCHS1/PPP1CA/PTCH1/SMAD4/CTNNB1/EPHA2/BTRC/ENG/AR/FAT4/SNAI2/FGFR1/YAP1
BP	GO:0045216	cell-cell junction organization	17/150	185/18670	1.39853959396242e-13	3.08683656675532e-11	1.77394782367072e-11	7040/6615/64398/25930/7082/2697/5584/861/1495/1499/1969/56288/7046/6591/1500/5962/865	17	TGFB1/SNAI1/MPP5/PTPN23/TJP1/GJA1/PRKCI/RUNX1/CTNNA1/CTNNB1/EPHA2/PARD3/TGFBR1/SNAI2/CTNND1/RDX/CBFB
BP	GO:1901990	regulation of mitotic cell cycle phase transition	24/150	444/18670	1.42250533030199e-13	3.08683656675532e-11	1.77394782367072e-11	7040/595/9525/891/894/57551/8766/54443/5925/5371/7157/472/7532/1453/5518/2810/84936/8945/5728/7321/9314/983/5962/207	24	TGFB1/CCND1/VPS4B/CCNB1/CCND2/TAOK1/RAB11A/ANLN/RB1/PML/TP53/ATM/YWHAG/CSNK1D/PPP2R1A/SFN/ZFYVE19/BTRC/PTEN/UBE2D1/KLF4/CDK1/RDX/AKT1
BP	GO:1903829	positive regulation of cellular protein localization	21/150	324/18670	1.6590547993013e-13	3.40014064145694e-11	1.95399787473264e-11	5594/7040/7533/8766/8826/7157/55294/5584/7532/2932/2810/7159/7323/1969/7529/10971/983/7534/5962/3265/207	21	MAPK1/TGFB1/YWHAH/RAB11A/IQGAP1/TP53/FBXW7/PRKCI/YWHAG/GSK3B/SFN/TP53BP2/UBE2D3/EPHA2/YWHAB/YWHAQ/CDK1/YWHAZ/RDX/HRAS/AKT1
BP	GO:0060038	cardiac muscle cell proliferation	12/150	67/18670	1.90102099426135e-13	3.69098234096322e-11	2.12113921464951e-11	5594/2735/891/4211/2697/60485/5728/7046/983/2260/4086/10413	12	MAPK1/GLI1/CCNB1/MEIS1/GJA1/SAV1/PTEN/TGFBR1/CDK1/FGFR1/SMAD1/YAP1
BP	GO:0060537	muscle tissue development	23/150	408/18670	2.00709235194198e-13	3.70208184315699e-11	2.1275178930585e-11	5594/7040/2735/1958/6662/5300/891/5925/4211/2697/60485/4089/1499/5728/2022/7046/983/10521/1385/2260/4086/6901/10413	23	MAPK1/TGFB1/GLI1/EGR1/SOX9/PIN1/CCNB1/RB1/MEIS1/GJA1/SAV1/SMAD4/CTNNB1/PTEN/ENG/TGFBR1/CDK1/DDX17/CREB1/FGFR1/SMAD1/TAZ/YAP1
BP	GO:0046620	regulation of organ growth	14/150	113/18670	3.49899373334795e-13	6.06990247431001e-11	3.48826057076097e-11	5594/2735/5300/891/4211/2697/60485/5728/7046/983/80014/2260/207/10413	14	MAPK1/GLI1/PIN1/CCNB1/MEIS1/GJA1/SAV1/PTEN/TGFBR1/CDK1/WWC2/FGFR1/AKT1/YAP1
BP	GO:0001763	morphogenesis of a branching structure	17/150	196/18670	3.61989304512931e-13	6.06990247431001e-11	3.48826057076097e-11	7040/6662/3845/5371/8642/5499/5727/4089/1499/1969/8945/2022/367/79633/6591/2260/10413	17	TGFB1/SOX9/KRAS/PML/DCHS1/PPP1CA/PTCH1/SMAD4/CTNNB1/EPHA2/BTRC/ENG/AR/FAT4/SNAI2/FGFR1/YAP1
BP	GO:0048738	cardiac muscle tissue development	18/150	233/18670	5.18253517145628e-13	8.31233575978357e-11	4.77694546238579e-11	5594/7040/2735/5300/891/4211/2697/60485/4089/5728/2022/7046/983/1385/2260/4086/6901/10413	18	MAPK1/TGFB1/GLI1/PIN1/CCNB1/MEIS1/GJA1/SAV1/SMAD4/PTEN/ENG/TGFBR1/CDK1/CREB1/FGFR1/SMAD1/TAZ/YAP1
BP	GO:0014706	striated muscle tissue development	22/150	390/18670	6.93934378308692e-13	1.06663496732532e-10	6.12975367506011e-11	5594/7040/2735/1958/5300/891/5925/4211/2697/60485/4089/1499/5728/2022/7046/983/10521/1385/2260/4086/6901/10413	22	MAPK1/TGFB1/GLI1/EGR1/PIN1/CCNB1/RB1/MEIS1/GJA1/SAV1/SMAD4/CTNNB1/PTEN/ENG/TGFBR1/CDK1/DDX17/CREB1/FGFR1/SMAD1/TAZ/YAP1
BP	GO:0022612	gland morphogenesis	14/150	120/18670	8.14177259303072e-13	1.18485906450444e-10	6.80916567294501e-11	7040/2735/6662/5371/55294/5727/1396/23513/1969/8945/367/6591/5916/2260	14	TGFB1/GLI1/SOX9/PML/FBXW7/PTCH1/CRIP1/SCRIB/EPHA2/BTRC/AR/SNAI2/RARG/FGFR1
BP	GO:0060043	regulation of cardiac muscle cell proliferation	11/150	57/18670	8.35086356115897e-13	1.18485906450444e-10	6.80916567294501e-11	5594/2735/891/4211/2697/60485/5728/7046/983/2260/10413	11	MAPK1/GLI1/CCNB1/MEIS1/GJA1/SAV1/PTEN/TGFBR1/CDK1/FGFR1/YAP1
BP	GO:0001822	kidney development	19/150	278/18670	1.00773213207298e-12	1.32078153195827e-10	7.59028692803344e-11	7040/1958/6662/182/4854/8826/4091/8642/5727/4089/1499/7046/79633/2260/25937/4086/8842/4090/10413	19	TGFB1/EGR1/SOX9/JAG1/NOTCH3/IQGAP1/SMAD6/DCHS1/PTCH1/SMAD4/CTNNB1/TGFBR1/FAT4/FGFR1/WWTR1/SMAD1/PROM1/SMAD5/YAP1
BP	GO:1905477	positive regulation of protein localization to membrane	14/150	122/18670	1.02592387560946e-12	1.32078153195827e-10	7.59028692803344e-11	7040/7533/8766/7157/5584/7532/2810/7159/1969/7529/10971/7534/3265/207	14	TGFB1/YWHAH/RAB11A/TP53/PRKCI/YWHAG/SFN/TP53BP2/EPHA2/YWHAB/YWHAQ/YWHAZ/HRAS/AKT1
BP	GO:0001503	ossification	22/150	398/18670	1.04107690653224e-12	1.32078153195827e-10	7.59028692803344e-11	5594/7040/2735/6615/6662/182/5595/2697/4091/8642/5727/5587/1499/1969/632/79633/6591/865/25937/4086/4090/207	22	MAPK1/TGFB1/GLI1/SNAI1/SOX9/JAG1/MAPK3/GJA1/SMAD6/DCHS1/PTCH1/PRKD1/CTNNB1/EPHA2/BGLAP/FAT4/SNAI2/CBFB/WWTR1/SMAD1/SMAD5/AKT1
BP	GO:0060485	mesenchyme development	19/150	279/18670	1.07409720679718e-12	1.32078153195827e-10	7.59028692803344e-11	5594/7040/6615/6662/182/5595/8642/2932/4089/1499/5728/2022/7046/10521/6591/2260/5515/25937/10413	19	MAPK1/TGFB1/SNAI1/SOX9/JAG1/MAPK3/DCHS1/GSK3B/SMAD4/CTNNB1/PTEN/ENG/TGFBR1/DDX17/SNAI2/FGFR1/PPP2CA/WWTR1/YAP1
BP	GO:0048754	branching morphogenesis of an epithelial tube	15/150	150/18670	1.18352961318756e-12	1.4084002396932e-10	8.09381541921819e-11	7040/6662/3845/5371/8642/5499/5727/4089/1499/1969/8945/2022/367/79633/10413	15	TGFB1/SOX9/KRAS/PML/DCHS1/PPP1CA/PTCH1/SMAD4/CTNNB1/EPHA2/BTRC/ENG/AR/FAT4/YAP1
BP	GO:0055021	regulation of cardiac muscle tissue growth	12/150	78/18670	1.27676930402526e-12	1.47187561329662e-10	8.45859663916737e-11	5594/2735/5300/891/4211/2697/60485/5728/7046/983/2260/10413	12	MAPK1/GLI1/PIN1/CCNB1/MEIS1/GJA1/SAV1/PTEN/TGFBR1/CDK1/FGFR1/YAP1
BP	GO:0001844	protein insertion into mitochondrial membrane involved in apoptotic signaling pathway	9/150	30/18670	1.35655565259853e-12	1.51646478861696e-10	8.71484237426935e-11	7533/7157/7532/2810/7159/7529/10971/7534/64112	9	YWHAH/TP53/YWHAG/SFN/TP53BP2/YWHAB/YWHAQ/YWHAZ/MOAP1
BP	GO:0120193	tight junction organization	11/150	60/18670	1.51949714862212e-12	1.648654406255e-10	9.474511632585e-11	6615/64398/7082/2697/5584/861/1969/56288/7046/6591/865	11	SNAI1/MPP5/TJP1/GJA1/PRKCI/RUNX1/EPHA2/PARD3/TGFBR1/SNAI2/CBFB
BP	GO:0006352	DNA-templated transcription, initiation	18/150	249/18670	1.60665601071878e-12	1.69341543529759e-10	9.73174497921087e-11	595/6662/891/4853/5595/4854/7157/1499/7005/5728/367/983/1385/5916/865/25937/7003/10413	18	CCND1/SOX9/CCNB1/NOTCH2/MAPK3/NOTCH3/TP53/CTNNB1/TEAD3/PTEN/AR/CDK1/CREB1/RARG/CBFB/WWTR1/TEAD1/YAP1
BP	GO:0007517	muscle organ development	22/150	410/18670	1.87985751715452e-12	1.92633177243973e-10	1.10702720454655e-10	23411/5594/7040/2735/1958/5300/891/5925/4211/2697/60485/4089/1499/5728/2022/7046/983/10521/1385/2260/6901/10413	22	SIRT1/MAPK1/TGFB1/GLI1/EGR1/PIN1/CCNB1/RB1/MEIS1/GJA1/SAV1/SMAD4/CTNNB1/PTEN/ENG/TGFBR1/CDK1/DDX17/CREB1/FGFR1/TAZ/YAP1
BP	GO:0014855	striated muscle cell proliferation	12/150	81/18670	2.03681470885869e-12	2.0307593137783e-10	1.16703977912984e-10	5594/2735/891/4211/2697/60485/5728/7046/983/2260/4086/10413	12	MAPK1/GLI1/CCNB1/MEIS1/GJA1/SAV1/PTEN/TGFBR1/CDK1/FGFR1/SMAD1/YAP1
BP	GO:1905475	regulation of protein localization to membrane	16/150	187/18670	2.28606376157207e-12	2.21928663590509e-10	1.27538294066652e-10	7040/7533/8766/7157/5584/598/7532/2810/7159/1969/7529/367/10971/7534/3265/207	16	TGFB1/YWHAH/RAB11A/TP53/PRKCI/BCL2L1/YWHAG/SFN/TP53BP2/EPHA2/YWHAB/AR/YWHAQ/YWHAZ/HRAS/AKT1
BP	GO:0048762	mesenchymal cell differentiation	17/150	220/18670	2.37383021887823e-12	2.24357440571917e-10	1.2893406723027e-10	5594/7040/6615/6662/182/5595/2932/4089/1499/5728/2022/7046/10521/6591/2260/5515/25937	17	MAPK1/TGFB1/SNAI1/SOX9/JAG1/MAPK3/GSK3B/SMAD4/CTNNB1/PTEN/ENG/TGFBR1/DDX17/SNAI2/FGFR1/PPP2CA/WWTR1
BP	GO:0006367	transcription initiation from RNA polymerase II promoter	16/150	188/18670	2.48175401313575e-12	2.24357440571917e-10	1.2893406723027e-10	595/6662/891/4853/4854/7157/7005/5728/367/983/1385/5916/865/25937/7003/10413	16	CCND1/SOX9/CCNB1/NOTCH2/NOTCH3/TP53/TEAD3/PTEN/AR/CDK1/CREB1/RARG/CBFB/WWTR1/TEAD1/YAP1
BP	GO:0055017	cardiac muscle tissue growth	13/150	105/18670	2.54180150080141e-12	2.24357440571917e-10	1.2893406723027e-10	5594/2735/5300/891/4211/2697/60485/5728/7046/983/2260/4086/10413	13	MAPK1/GLI1/PIN1/CCNB1/MEIS1/GJA1/SAV1/PTEN/TGFBR1/CDK1/FGFR1/SMAD1/YAP1
BP	GO:0072001	renal system development	19/150	293/18670	2.55435416210911e-12	2.24357440571917e-10	1.2893406723027e-10	7040/1958/6662/182/4854/8826/4091/8642/5727/4089/1499/7046/79633/2260/25937/4086/8842/4090/10413	19	TGFB1/EGR1/SOX9/JAG1/NOTCH3/IQGAP1/SMAD6/DCHS1/PTCH1/SMAD4/CTNNB1/TGFBR1/FAT4/FGFR1/WWTR1/SMAD1/PROM1/SMAD5/YAP1
BP	GO:0003007	heart morphogenesis	18/150	259/18670	3.12684337877303e-12	2.62975504476927e-10	1.51127153562235e-10	7040/6615/6662/182/4853/7157/2697/4091/8642/60485/5727/4089/1499/2022/7046/79633/6591/10413	18	TGFB1/SNAI1/SOX9/JAG1/NOTCH2/TP53/GJA1/SMAD6/DCHS1/SAV1/PTCH1/SMAD4/CTNNB1/ENG/TGFBR1/FAT4/SNAI2/YAP1
BP	GO:0060420	regulation of heart growth	12/150	84/18670	3.18789132594633e-12	2.62975504476927e-10	1.51127153562235e-10	5594/2735/5300/891/4211/2697/60485/5728/7046/983/2260/10413	12	MAPK1/GLI1/PIN1/CCNB1/MEIS1/GJA1/SAV1/PTEN/TGFBR1/CDK1/FGFR1/YAP1
BP	GO:0043297	apical junction assembly	11/150	64/18670	3.20788769353801e-12	2.62975504476927e-10	1.51127153562235e-10	6615/64398/7082/2697/5584/861/1495/1969/56288/6591/865	11	SNAI1/MPP5/TJP1/GJA1/PRKCI/RUNX1/CTNNA1/EPHA2/PARD3/SNAI2/CBFB
BP	GO:0048608	reproductive structure development	22/150	431/18670	5.04364581259645e-12	4.04478465275398e-10	2.32446285276184e-10	23411/5594/595/2735/6615/6662/5595/472/2697/598/1495/430/5727/1396/4089/1499/5728/367/7046/5916/207/329	22	SIRT1/MAPK1/CCND1/GLI1/SNAI1/SOX9/MAPK3/ATM/GJA1/BCL2L1/CTNNA1/ASCL2/PTCH1/CRIP1/SMAD4/CTNNB1/PTEN/AR/TGFBR1/RARG/AKT1/BIRC2
BP	GO:0061458	reproductive system development	22/150	434/18670	5.78053215847614e-12	4.53124915733331e-10	2.60402499689526e-10	23411/5594/595/2735/6615/6662/5595/472/2697/598/1495/430/5727/1396/4089/1499/5728/367/7046/5916/207/329	22	SIRT1/MAPK1/CCND1/GLI1/SNAI1/SOX9/MAPK3/ATM/GJA1/BCL2L1/CTNNA1/ASCL2/PTCH1/CRIP1/SMAD4/CTNNB1/PTEN/AR/TGFBR1/RARG/AKT1/BIRC2
BP	GO:0060419	heart growth	13/150	112/18670	5.89590565334776e-12	4.53124915733331e-10	2.60402499689526e-10	5594/2735/5300/891/4211/2697/60485/5728/7046/983/2260/4086/10413	13	MAPK1/GLI1/PIN1/CCNB1/MEIS1/GJA1/SAV1/PTEN/TGFBR1/CDK1/FGFR1/SMAD1/YAP1
BP	GO:0007178	transmembrane receptor protein serine/threonine kinase signaling pathway	20/150	349/18670	6.3090477726814e-12	4.74981168029014e-10	2.72962883226216e-10	23411/7040/1958/5300/5595/5371/7157/4091/348093/4089/7323/6885/2022/7321/56288/7046/1385/25937/4086/4090	20	SIRT1/TGFB1/EGR1/PIN1/MAPK3/PML/TP53/SMAD6/RBPMS2/SMAD4/UBE2D3/MAP3K7/ENG/UBE2D1/PARD3/TGFBR1/CREB1/WWTR1/SMAD1/SMAD5
BP	GO:1901030	positive regulation of mitochondrial outer membrane permeabilization involved in apoptotic signaling pathway	9/150	35/18670	6.47031376872146e-12	4.77379749856269e-10	2.7434130379379e-10	7533/7157/7532/2932/2810/7159/7529/10971/7534	9	YWHAH/TP53/YWHAG/GSK3B/SFN/TP53BP2/YWHAB/YWHAQ/YWHAZ
BP	GO:0001837	epithelial to mesenchymal transition	14/150	141/18670	7.61376631594825e-12	5.5072909685359e-10	3.16493815486476e-10	7040/6615/6662/182/2932/4089/1499/5728/2022/7046/10521/6591/5515/25937	14	TGFB1/SNAI1/SOX9/JAG1/GSK3B/SMAD4/CTNNB1/PTEN/ENG/TGFBR1/DDX17/SNAI2/PPP2CA/WWTR1
BP	GO:0072006	nephron development	14/150	142/18670	8.38892233729633e-12	5.95129509659349e-10	3.42009910674389e-10	7040/1958/6662/182/4854/8826/8642/5727/4089/1499/79633/25937/8842/10413	14	TGFB1/EGR1/SOX9/JAG1/NOTCH3/IQGAP1/DCHS1/PTCH1/SMAD4/CTNNB1/FAT4/WWTR1/PROM1/YAP1
BP	GO:0033002	muscle cell proliferation	17/150	239/18670	8.98186396513475e-12	6.25171625799663e-10	3.5927455860539e-10	5594/2735/891/4854/4211/2697/348093/60485/1499/5728/9314/7046/983/2260/4086/207/10413	17	MAPK1/GLI1/CCNB1/NOTCH3/MEIS1/GJA1/RBPMS2/SAV1/CTNNB1/PTEN/KLF4/TGFBR1/CDK1/FGFR1/SMAD1/AKT1/YAP1
BP	GO:0003179	heart valve morphogenesis	10/150	52/18670	9.81252312903746e-12	6.70340700426281e-10	3.85232389510359e-10	7040/6615/6662/182/4853/5925/4091/8642/4089/6591	10	TGFB1/SNAI1/SOX9/JAG1/NOTCH2/RB1/SMAD6/DCHS1/SMAD4/SNAI2
BP	GO:0002064	epithelial cell development	16/150	207/18670	1.08239806241207e-11	7.25993900406931e-10	4.17215253147925e-10	6662/182/8826/7082/2697/2932/2810/122786/1499/23513/1969/2022/367/5962/5916/2260	16	SOX9/JAG1/IQGAP1/TJP1/GJA1/GSK3B/SFN/FRMD6/CTNNB1/SCRIB/EPHA2/ENG/AR/RDX/RARG/FGFR1
BP	GO:0097345	mitochondrial outer membrane permeabilization	10/150	54/18670	1.46415479226976e-11	9.64511969407705e-10	5.54287171359267e-10	7533/7157/7532/2932/2810/7159/7529/10971/7534/64112	10	YWHAH/TP53/YWHAG/GSK3B/SFN/TP53BP2/YWHAB/YWHAQ/YWHAZ/MOAP1
BP	GO:0070830	bicellular tight junction assembly	10/150	55/18670	1.77732201145065e-11	1.15027033337569e-09	6.61039063907961e-10	6615/64398/7082/2697/5584/861/1969/56288/6591/865	10	SNAI1/MPP5/TJP1/GJA1/PRKCI/RUNX1/EPHA2/PARD3/SNAI2/CBFB
BP	GO:1900739	regulation of protein insertion into mitochondrial membrane involved in apoptotic signaling pathway	8/150	26/18670	1.98835817025271e-11	1.24322937119699e-09	7.14460901853516e-10	7533/7157/7532/2810/7159/7529/10971/7534	8	YWHAH/TP53/YWHAG/SFN/TP53BP2/YWHAB/YWHAQ/YWHAZ
BP	GO:1900740	positive regulation of protein insertion into mitochondrial membrane involved in apoptotic signaling pathway	8/150	26/18670	1.98835817025271e-11	1.24322937119699e-09	7.14460901853516e-10	7533/7157/7532/2810/7159/7529/10971/7534	8	YWHAH/TP53/YWHAG/SFN/TP53BP2/YWHAB/YWHAQ/YWHAZ
BP	GO:0120192	tight junction assembly	10/150	56/18670	2.1489449903365e-11	1.32124301155856e-09	7.59293896585565e-10	6615/64398/7082/2697/5584/861/1969/56288/6591/865	10	SNAI1/MPP5/TJP1/GJA1/PRKCI/RUNX1/EPHA2/PARD3/SNAI2/CBFB
BP	GO:0046902	regulation of mitochondrial membrane permeability	11/150	76/18670	2.27568350916136e-11	1.37622892873709e-09	7.90893285151161e-10	7533/7157/598/7532/2932/2810/7159/7529/10971/7534/64112	11	YWHAH/TP53/BCL2L1/YWHAG/GSK3B/SFN/TP53BP2/YWHAB/YWHAQ/YWHAZ/MOAP1
BP	GO:0071559	response to transforming growth factor beta	17/150	255/18670	2.51631748668762e-11	1.49720890457914e-09	8.6041823738351e-10	23411/7040/6662/5300/5371/7157/4091/4089/6885/2022/56288/7046/864/1385/4086/4090/7525	17	SIRT1/TGFB1/SOX9/PIN1/PML/TP53/SMAD6/SMAD4/MAP3K7/ENG/PARD3/TGFBR1/RUNX3/CREB1/SMAD1/SMAD5/YES1
BP	GO:1903749	positive regulation of establishment of protein localization to mitochondrion	10/150	58/18670	3.10632662745852e-11	1.81892681407849e-09	1.04530356352573e-09	7533/7157/55294/7532/2810/7159/7323/7529/10971/7534	10	YWHAH/TP53/FBXW7/YWHAG/SFN/TP53BP2/UBE2D3/YWHAB/YWHAQ/YWHAZ
BP	GO:0097191	extrinsic apoptotic signaling pathway	16/150	224/18670	3.5692028214837e-11	2.05731081382084e-09	1.18229843461648e-09	7040/5371/598/1495/5519/5518/2932/5499/5728/367/7046/6591/2260/64112/207/10413	16	TGFB1/PML/BCL2L1/CTNNA1/PPP2R1B/PPP2R1A/GSK3B/PPP1CA/PTEN/AR/TGFBR1/SNAI2/FGFR1/MOAP1/AKT1/YAP1
BP	GO:0007043	cell-cell junction assembly	13/150	129/18670	3.63632924583701e-11	2.06375670582965e-09	1.18600276941145e-09	6615/64398/7082/2697/5584/861/1495/1499/1969/56288/6591/1500/865	13	SNAI1/MPP5/TJP1/GJA1/PRKCI/RUNX1/CTNNA1/CTNNB1/EPHA2/PARD3/SNAI2/CTNND1/CBFB
BP	GO:0001649	osteoblast differentiation	16/150	225/18670	3.81632993418783e-11	2.13309714048771e-09	1.22585143340579e-09	2735/6615/182/2697/4091/5727/5587/1499/1969/632/6591/865/25937/4086/4090/207	16	GLI1/SNAI1/JAG1/GJA1/SMAD6/PTCH1/PRKD1/CTNNB1/EPHA2/BGLAP/SNAI2/CBFB/WWTR1/SMAD1/SMAD5/AKT1
BP	GO:1902110	positive regulation of mitochondrial membrane permeability involved in apoptotic process	10/150	60/18670	4.42733616673474e-11	2.43767807747529e-09	1.40088845872801e-09	7533/7157/7532/2932/2810/7159/7529/10971/7534/64112	10	YWHAH/TP53/YWHAG/GSK3B/SFN/TP53BP2/YWHAB/YWHAQ/YWHAZ/MOAP1
BP	GO:0048638	regulation of developmental growth	19/150	347/18670	4.8478696177347e-11	2.62996926762107e-09	1.51139464552905e-09	5594/2735/5300/891/8766/4211/2697/60485/2932/5727/5728/367/7046/983/80014/1385/2260/207/10413	19	MAPK1/GLI1/PIN1/CCNB1/RAB11A/MEIS1/GJA1/SAV1/GSK3B/PTCH1/PTEN/AR/TGFBR1/CDK1/WWC2/CREB1/FGFR1/AKT1/YAP1
BP	GO:0032388	positive regulation of intracellular transport	16/150	229/18670	4.97148885083085e-11	2.65794527111812e-09	1.52747193677701e-09	5594/7040/7533/25930/7157/55294/7532/2932/2810/7159/7323/7529/10971/7534/5962/3265	16	MAPK1/TGFB1/YWHAH/PTPN23/TP53/FBXW7/YWHAG/GSK3B/SFN/TP53BP2/UBE2D3/YWHAB/YWHAQ/YWHAZ/RDX/HRAS
BP	GO:0003170	heart valve development	10/150	61/18670	5.25934075804751e-11	2.77167257949104e-09	1.59282891529439e-09	7040/6615/6662/182/4853/5925/4091/8642/4089/6591	10	TGFB1/SNAI1/SOX9/JAG1/NOTCH2/RB1/SMAD6/DCHS1/SMAD4/SNAI2
BP	GO:1901028	regulation of mitochondrial outer membrane permeabilization involved in apoptotic signaling pathway	9/150	44/18670	6.10977419264016e-11	3.1745009854436e-09	1.82432694202777e-09	7533/7157/7532/2932/2810/7159/7529/10971/7534	9	YWHAH/TP53/YWHAG/GSK3B/SFN/TP53BP2/YWHAB/YWHAQ/YWHAZ
BP	GO:1902686	mitochondrial outer membrane permeabilization involved in programmed cell death	10/150	62/18670	6.22800341984293e-11	3.19098675219452e-09	1.83380100695375e-09	7533/7157/7532/2932/2810/7159/7529/10971/7534/64112	10	YWHAH/TP53/YWHAG/GSK3B/SFN/TP53BP2/YWHAB/YWHAQ/YWHAZ/MOAP1
BP	GO:0045165	cell fate commitment	17/150	271/18670	6.56240573033964e-11	3.31626229304424e-09	1.90579454086576e-09	6662/182/4853/4854/5371/7157/5727/4089/1499/7005/25925/9314/367/7046/2260/4086/4090	17	SOX9/JAG1/NOTCH2/NOTCH3/PML/TP53/PTCH1/SMAD4/CTNNB1/TEAD3/ZNF521/KLF4/AR/TGFBR1/FGFR1/SMAD1/SMAD5
BP	GO:0072009	nephron epithelium development	12/150	109/18670	7.44856536138886e-11	3.71321048894101e-09	2.13391331974924e-09	7040/6662/182/8826/8642/5727/4089/1499/79633/25937/8842/10413	12	TGFB1/SOX9/JAG1/IQGAP1/DCHS1/PTCH1/SMAD4/CTNNB1/FAT4/WWTR1/PROM1/YAP1
BP	GO:0051204	protein insertion into mitochondrial membrane	9/150	45/18670	7.58532239132621e-11	3.73096724021365e-09	2.14411779594821e-09	7533/7157/7532/2810/7159/7529/10971/7534/64112	9	YWHAH/TP53/YWHAG/SFN/TP53BP2/YWHAB/YWHAQ/YWHAZ/MOAP1
BP	GO:0035794	positive regulation of mitochondrial membrane permeability	10/150	64/18670	8.65482344776194e-11	4.18000516502778e-09	2.40217157762507e-09	7533/7157/7532/2932/2810/7159/7529/10971/7534/64112	10	YWHAH/TP53/YWHAG/GSK3B/SFN/TP53BP2/YWHAB/YWHAQ/YWHAZ/MOAP1
BP	GO:1902806	regulation of cell cycle G1/S phase transition	15/150	202/18670	8.72486846590238e-11	4.18000516502778e-09	2.40217157762507e-09	595/2735/891/894/5925/5371/7157/472/55294/2810/5728/9314/983/5962/207	15	CCND1/GLI1/CCNB1/CCND2/RB1/PML/TP53/ATM/FBXW7/SFN/PTEN/KLF4/CDK1/RDX/AKT1
BP	GO:0090559	regulation of membrane permeability	11/150	86/18670	9.0771391602866e-11	4.29302132849965e-09	2.46711987433431e-09	7533/7157/598/7532/2932/2810/7159/7529/10971/7534/64112	11	YWHAH/TP53/BCL2L1/YWHAG/GSK3B/SFN/TP53BP2/YWHAB/YWHAQ/YWHAZ/MOAP1
BP	GO:0030278	regulation of ossification	15/150	203/18670	9.35682947750775e-11	4.36928404335773e-09	2.51094664459702e-09	5594/7040/2735/6662/182/5595/2697/4091/5727/5587/1499/632/6591/4086/4090	15	MAPK1/TGFB1/GLI1/SOX9/JAG1/MAPK3/GJA1/SMAD6/PTCH1/PRKD1/CTNNB1/BGLAP/SNAI2/SMAD1/SMAD5
BP	GO:0045844	positive regulation of striated muscle tissue development	11/150	87/18670	1.03199822731436e-10	4.70005118587984e-09	2.70103239741536e-09	5594/7040/2735/5300/891/2697/1499/983/1385/2260/10413	11	MAPK1/TGFB1/GLI1/PIN1/CCNB1/GJA1/CTNNB1/CDK1/CREB1/FGFR1/YAP1
BP	GO:0048636	positive regulation of muscle organ development	11/150	87/18670	1.03199822731436e-10	4.70005118587984e-09	2.70103239741536e-09	5594/7040/2735/5300/891/2697/1499/983/1385/2260/10413	11	MAPK1/TGFB1/GLI1/PIN1/CCNB1/GJA1/CTNNB1/CDK1/CREB1/FGFR1/YAP1
BP	GO:0030111	regulation of Wnt signaling pathway	19/150	363/18670	1.04776449422173e-10	4.71366246241948e-09	2.70885454603668e-09	2735/1958/6662/5300/8312/83439/861/1453/5518/2932/5499/1499/8945/6591/1500/865/5515/25937/10413	19	GLI1/EGR1/SOX9/PIN1/AXIN1/TCF7L1/RUNX1/CSNK1D/PPP2R1A/GSK3B/PPP1CA/CTNNB1/BTRC/SNAI2/CTNND1/CBFB/PPP2CA/WWTR1/YAP1
BP	GO:0090151	establishment of protein localization to mitochondrial membrane	9/150	47/18670	1.15059468879897e-10	5.04211570753305e-09	2.89761054485499e-09	7533/7157/7532/2810/7159/7529/10971/7534/64112	9	YWHAH/TP53/YWHAG/SFN/TP53BP2/YWHAB/YWHAQ/YWHAZ/MOAP1
BP	GO:0060562	epithelial tube morphogenesis	18/150	322/18670	1.15842340526345e-10	5.04211570753305e-09	2.89761054485499e-09	7040/6662/3845/5371/2697/8642/5499/5727/4089/1499/23513/1969/8945/2022/367/79633/5916/10413	18	TGFB1/SOX9/KRAS/PML/GJA1/DCHS1/PPP1CA/PTCH1/SMAD4/CTNNB1/SCRIB/EPHA2/BTRC/ENG/AR/FAT4/RARG/YAP1
BP	GO:1901863	positive regulation of muscle tissue development	11/150	88/18670	1.17137298461574e-10	5.04211570753305e-09	2.89761054485499e-09	5594/7040/2735/5300/891/2697/1499/983/1385/2260/10413	11	MAPK1/TGFB1/GLI1/PIN1/CCNB1/GJA1/CTNNB1/CDK1/CREB1/FGFR1/YAP1
BP	GO:1902108	regulation of mitochondrial membrane permeability involved in apoptotic process	10/150	66/18670	1.189113761332e-10	5.04211570753305e-09	2.89761054485499e-09	7533/7157/7532/2932/2810/7159/7529/10971/7534/64112	10	YWHAH/TP53/YWHAG/GSK3B/SFN/TP53BP2/YWHAB/YWHAQ/YWHAZ/MOAP1
BP	GO:1905710	positive regulation of membrane permeability	10/150	66/18670	1.189113761332e-10	5.04211570753305e-09	2.89761054485499e-09	7533/7157/7532/2932/2810/7159/7529/10971/7534/64112	10	YWHAH/TP53/YWHAG/GSK3B/SFN/TP53BP2/YWHAB/YWHAQ/YWHAZ/MOAP1
BP	GO:0042752	regulation of circadian rhythm	12/150	114/18670	1.26858806267657e-10	5.31797882183393e-09	3.05614396917537e-09	5371/7157/55294/1453/2932/5499/5501/8945/983/5500/1385/5601	12	PML/TP53/FBXW7/CSNK1D/GSK3B/PPP1CA/PPP1CC/BTRC/CDK1/PPP1CB/CREB1/MAPK9
BP	GO:2001252	positive regulation of chromosome organization	14/150	174/18670	1.31393565530825e-10	5.40915992936608e-09	3.10854406350124e-09	23411/5594/7040/891/5595/5925/5371/7157/472/5587/4089/1499/6591/23558	14	SIRT1/MAPK1/TGFB1/CCNB1/MAPK3/RB1/PML/TP53/ATM/PRKD1/SMAD4/CTNNB1/SNAI2/WBP2
BP	GO:0007623	circadian rhythm	15/150	208/18670	1.31966493261845e-10	5.40915992936608e-09	3.10854406350124e-09	23411/1958/5371/7157/55294/1453/2932/5499/5501/8945/5728/983/5500/1385/5601	15	SIRT1/EGR1/PML/TP53/FBXW7/CSNK1D/GSK3B/PPP1CA/PPP1CC/BTRC/PTEN/CDK1/PPP1CB/CREB1/MAPK9
BP	GO:0030879	mammary gland development	13/150	143/18670	1.34309527970083e-10	5.44470163386412e-09	3.12896922303929e-09	5594/7040/595/6662/5371/2697/5727/23513/1969/8945/367/1385/207	13	MAPK1/TGFB1/CCND1/SOX9/PML/GJA1/PTCH1/SCRIB/EPHA2/BTRC/AR/CREB1/AKT1
BP	GO:0032386	regulation of intracellular transport	19/150	370/18670	1.44975562247145e-10	5.81320488184475e-09	3.34074121699942e-09	5594/7040/7533/5595/25930/7157/55294/7532/2932/2810/5501/7159/7323/7529/7295/10971/7534/5962/3265	19	MAPK1/TGFB1/YWHAH/MAPK3/PTPN23/TP53/FBXW7/YWHAG/GSK3B/SFN/PPP1CC/TP53BP2/UBE2D3/YWHAB/TXN/YWHAQ/YWHAZ/RDX/HRAS
BP	GO:0031058	positive regulation of histone modification	11/150	90/18670	1.50194718543172e-10	5.95772383554581e-09	3.42379358399488e-09	23411/7040/891/5595/7157/472/5587/4089/1499/6591/23558	11	SIRT1/TGFB1/CCNB1/MAPK3/TP53/ATM/PRKD1/SMAD4/CTNNB1/SNAI2/WBP2
BP	GO:0090316	positive regulation of intracellular protein transport	14/150	176/18670	1.53051417138663e-10	6.00645401940987e-09	3.45179791844644e-09	5594/7040/7533/7157/55294/7532/2932/2810/7159/7323/7529/10971/7534/3265	14	MAPK1/TGFB1/YWHAH/TP53/FBXW7/YWHAG/GSK3B/SFN/TP53BP2/UBE2D3/YWHAB/YWHAQ/YWHAZ/HRAS
BP	GO:0010822	positive regulation of mitochondrion organization	12/150	116/18670	1.55830090088334e-10	6.05112844564069e-09	3.47747148407652e-09	7533/7157/55294/7532/2932/2810/7159/7323/7529/10971/7534/64112	12	YWHAH/TP53/FBXW7/YWHAG/GSK3B/SFN/TP53BP2/UBE2D3/YWHAB/YWHAQ/YWHAZ/MOAP1
BP	GO:0071560	cellular response to transforming growth factor beta stimulus	16/150	249/18670	1.73049269090652e-10	6.64977868411890e-09	3.82150469241856e-09	23411/7040/6662/5300/5371/7157/4091/4089/6885/2022/56288/7046/1385/4086/4090/7525	16	SIRT1/TGFB1/SOX9/PIN1/PML/TP53/SMAD6/SMAD4/MAP3K7/ENG/PARD3/TGFBR1/CREB1/SMAD1/SMAD5/YES1
BP	GO:0010821	regulation of mitochondrion organization	14/150	179/18670	1.91711459481097e-10	7.290964680678e-09	4.18998241340129e-09	7533/7157/55294/598/7532/2932/2810/7159/7323/7529/10971/7534/64112/207	14	YWHAH/TP53/FBXW7/BCL2L1/YWHAG/GSK3B/SFN/TP53BP2/UBE2D3/YWHAB/YWHAQ/YWHAZ/MOAP1/AKT1
BP	GO:2000810	regulation of bicellular tight junction assembly	7/150	21/18670	1.98626973864356e-10	7.47688680189399e-09	4.29682841420853e-09	6615/7082/2697/861/1969/6591/865	7	SNAI1/TJP1/GJA1/RUNX1/EPHA2/SNAI2/CBFB
BP	GO:0072080	nephron tubule development	11/150	93/18670	2.15601108454847e-10	8.03386352616093e-09	4.61691262549774e-09	7040/6662/182/8642/5727/4089/1499/79633/25937/8842/10413	11	TGFB1/SOX9/JAG1/DCHS1/PTCH1/SMAD4/CTNNB1/FAT4/WWTR1/PROM1/YAP1
BP	GO:0060070	canonical Wnt signaling pathway	18/150	335/18670	2.20412940741755e-10	8.13103338396336e-09	4.67275434372522e-09	2735/1958/6662/5300/8312/83439/1453/2932/5499/1499/8945/5728/9314/6591/1500/5916/25937/10413	18	GLI1/EGR1/SOX9/PIN1/AXIN1/TCF7L1/CSNK1D/GSK3B/PPP1CA/CTNNB1/BTRC/PTEN/KLF4/SNAI2/CTNND1/RARG/WWTR1/YAP1
BP	GO:0048568	embryonic organ development	20/150	428/18670	2.43270205178053e-10	8.88538402873105e-09	5.10626569284625e-09	5594/7040/2735/6615/6662/5595/7157/2697/348093/430/5727/1499/23513/1969/2022/7046/5916/2260/207/10413	20	MAPK1/TGFB1/GLI1/SNAI1/SOX9/MAPK3/TP53/GJA1/RBPMS2/ASCL2/PTCH1/CTNNB1/SCRIB/EPHA2/ENG/TGFBR1/RARG/FGFR1/AKT1/YAP1
BP	GO:0061326	renal tubule development	11/150	95/18670	2.72391651927086e-10	9.8514980780296e-09	5.66147354985708e-09	7040/6662/182/8642/5727/4089/1499/79633/25937/8842/10413	11	TGFB1/SOX9/JAG1/DCHS1/PTCH1/SMAD4/CTNNB1/FAT4/WWTR1/PROM1/YAP1
BP	GO:0051090	regulation of DNA-binding transcription factor activity	20/150	432/18670	2.86415621666328e-10	9.90784184405807e-09	5.69385326901684e-09	23411/5594/7040/3845/5595/5925/5584/60485/5727/5587/1499/9908/6885/8945/5728/9314/367/7341/5601/207	20	SIRT1/MAPK1/TGFB1/KRAS/MAPK3/RB1/PRKCI/SAV1/PTCH1/PRKD1/CTNNB1/G3BP2/MAP3K7/BTRC/PTEN/KLF4/AR/SUMO1/MAPK9/AKT1
BP	GO:0044843	cell cycle G1/S phase transition	17/150	298/18670	2.87734380715672e-10	9.90784184405807e-09	5.69385326901684e-09	595/2735/8900/891/894/5925/5371/7157/472/55294/2810/5557/5728/9314/983/5962/207	17	CCND1/GLI1/CCNA1/CCNB1/CCND2/RB1/PML/TP53/ATM/FBXW7/SFN/PRIM1/PTEN/KLF4/CDK1/RDX/AKT1
BP	GO:0038034	signal transduction in absence of ligand	10/150	72/18670	2.90064223138594e-10	9.90784184405807e-09	5.69385326901684e-09	598/1495/5519/5518/2932/5499/6591/2260/64112/207	10	BCL2L1/CTNNA1/PPP2R1B/PPP2R1A/GSK3B/PPP1CA/SNAI2/FGFR1/MOAP1/AKT1
BP	GO:0061180	mammary gland epithelium development	10/150	72/18670	2.90064223138594e-10	9.90784184405807e-09	5.69385326901684e-09	5594/7040/595/5371/5727/23513/1969/8945/367/207	10	MAPK1/TGFB1/CCND1/PML/PTCH1/SCRIB/EPHA2/BTRC/AR/AKT1
BP	GO:0097192	extrinsic apoptotic signaling pathway in absence of ligand	10/150	72/18670	2.90064223138594e-10	9.90784184405807e-09	5.69385326901684e-09	598/1495/5519/5518/2932/5499/6591/2260/64112/207	10	BCL2L1/CTNNA1/PPP2R1B/PPP2R1A/GSK3B/PPP1CA/SNAI2/FGFR1/MOAP1/AKT1
BP	GO:1903747	regulation of establishment of protein localization to mitochondrion	10/150	72/18670	2.90064223138594e-10	9.90784184405807e-09	5.69385326901684e-09	7533/7157/55294/7532/2810/7159/7323/7529/10971/7534	10	YWHAH/TP53/FBXW7/YWHAG/SFN/TP53BP2/UBE2D3/YWHAB/YWHAQ/YWHAZ
BP	GO:0008637	apoptotic mitochondrial changes	12/150	124/18670	3.41536995720254e-10	1.14784729537032e-08	6.59646588827620e-09	7533/7157/598/7532/2932/2810/7159/7529/10971/7534/64112/207	12	YWHAH/TP53/BCL2L1/YWHAG/GSK3B/SFN/TP53BP2/YWHAB/YWHAQ/YWHAZ/MOAP1/AKT1
BP	GO:0001657	ureteric bud development	11/150	97/18670	3.42269456467161e-10	1.14784729537032e-08	6.59646588827620e-09	7040/6662/4091/8642/5727/4089/1499/79633/2260/4086/4090	11	TGFB1/SOX9/SMAD6/DCHS1/PTCH1/SMAD4/CTNNB1/FAT4/FGFR1/SMAD1/SMAD5
BP	GO:2001236	regulation of extrinsic apoptotic signaling pathway	13/150	155/18670	3.68781842163763e-10	1.22561821238029e-08	7.04340094943403e-09	5371/598/1495/5519/5518/5499/5728/367/7046/6591/2260/207/10413	13	PML/BCL2L1/CTNNA1/PPP2R1B/PPP2R1A/PPP1CA/PTEN/AR/TGFBR1/SNAI2/FGFR1/AKT1/YAP1
BP	GO:0072163	mesonephric epithelium development	11/150	98/18670	3.82912340903275e-10	1.25005630583379e-08	7.18384214791985e-09	7040/6662/4091/8642/5727/4089/1499/79633/2260/4086/4090	11	TGFB1/SOX9/SMAD6/DCHS1/PTCH1/SMAD4/CTNNB1/FAT4/FGFR1/SMAD1/SMAD5
BP	GO:0072164	mesonephric tubule development	11/150	98/18670	3.82912340903275e-10	1.25005630583379e-08	7.18384214791985e-09	7040/6662/4091/8642/5727/4089/1499/79633/2260/4086/4090	11	TGFB1/SOX9/SMAD6/DCHS1/PTCH1/SMAD4/CTNNB1/FAT4/FGFR1/SMAD1/SMAD5
BP	GO:0030856	regulation of epithelial cell differentiation	13/150	156/18670	3.99559495865368e-10	1.2929605089889e-08	7.43040465995246e-09	595/6662/182/861/2932/5727/2810/1499/79633/865/25937/8842/10413	13	CCND1/SOX9/JAG1/RUNX1/GSK3B/PTCH1/SFN/CTNNB1/FAT4/CBFB/WWTR1/PROM1/YAP1
BP	GO:1905314	semi-lunar valve development	8/150	37/18670	4.56060175791274e-10	1.46296172912523e-08	8.40737019719566e-09	7040/6615/6662/182/4853/5925/4091/6591	8	TGFB1/SNAI1/SOX9/JAG1/NOTCH2/RB1/SMAD6/SNAI2
BP	GO:0009314	response to radiation	20/150	448/18670	5.40712664126591e-10	1.71955949824396e-08	9.88199006852045e-09	23411/7040/595/1958/3845/5371/7157/472/598/5499/1396/5501/7295/5500/6591/1385/3265/207/4212/10413	20	SIRT1/TGFB1/CCND1/EGR1/KRAS/PML/TP53/ATM/BCL2L1/PPP1CA/CRIP1/PPP1CC/TXN/PPP1CB/SNAI2/CREB1/HRAS/AKT1/MEIS2/YAP1
BP	GO:0001823	mesonephros development	11/150	102/18670	5.92375659134016e-10	1.86775539020973e-08	1.07336444219155e-08	7040/6662/4091/8642/5727/4089/1499/79633/2260/4086/4090	11	TGFB1/SOX9/SMAD6/DCHS1/PTCH1/SMAD4/CTNNB1/FAT4/FGFR1/SMAD1/SMAD5
BP	GO:1905269	positive regulation of chromatin organization	11/150	103/18670	6.58674800983859e-10	2.05919605155039e-08	1.18338184583541e-08	23411/7040/891/5595/7157/472/5587/4089/1499/6591/23558	11	SIRT1/TGFB1/CCNB1/MAPK3/TP53/ATM/PRKD1/SMAD4/CTNNB1/SNAI2/WBP2
BP	GO:0061448	connective tissue development	16/150	273/18670	6.69286018690024e-10	2.07478665793908e-08	1.19234147867467e-08	23411/7040/1958/6615/6662/5595/57561/1396/1499/7046/6591/864/5916/2260/4086/4090	16	SIRT1/TGFB1/EGR1/SNAI1/SOX9/MAPK3/ARRDC3/CRIP1/CTNNB1/TGFBR1/SNAI2/RUNX3/RARG/FGFR1/SMAD1/SMAD5
BP	GO:0008630	intrinsic apoptotic signaling pathway in response to DNA damage	11/150	104/18670	7.31553170781419e-10	2.24891637251054e-08	1.29241060171384e-08	23411/6615/5371/7157/472/598/1396/2810/1969/6591/64112	11	SIRT1/SNAI1/PML/TP53/ATM/BCL2L1/CRIP1/SFN/EPHA2/SNAI2/MOAP1
BP	GO:0007179	transforming growth factor beta receptor signaling pathway	14/150	199/18670	7.77106274853871e-10	2.36921078341812e-08	1.36154157247124e-08	23411/7040/5300/5371/7157/4091/4089/6885/2022/56288/7046/1385/4086/4090	14	SIRT1/TGFB1/PIN1/PML/TP53/SMAD6/SMAD4/MAP3K7/ENG/PARD3/TGFBR1/CREB1/SMAD1/SMAD5
BP	GO:0007093	mitotic cell cycle checkpoint	13/150	165/18670	8.01604490639489e-10	2.40416176095047e-08	1.38162725215912e-08	7040/595/891/57551/5925/5371/7157/472/598/2810/84936/983/3265	13	TGFB1/CCND1/CCNB1/TAOK1/RB1/PML/TP53/ATM/BCL2L1/SFN/ZFYVE19/CDK1/HRAS
BP	GO:0050680	negative regulation of epithelial cell proliferation	13/150	165/18670	8.01604490639489e-10	2.40416176095047e-08	1.38162725215912e-08	7040/6662/5925/55294/2697/60485/5727/2810/5728/367/7046/6591/864	13	TGFB1/SOX9/RB1/FBXW7/GJA1/SAV1/PTCH1/SFN/PTEN/AR/TGFBR1/SNAI2/RUNX3
BP	GO:0007006	mitochondrial membrane organization	12/150	134/18670	8.43746206242292e-10	2.51014496357082e-08	1.44253383647876e-08	7533/7157/598/7532/2932/2810/7159/7529/10971/7534/64112/6901	12	YWHAH/TP53/BCL2L1/YWHAG/GSK3B/SFN/TP53BP2/YWHAB/YWHAQ/YWHAZ/MOAP1/TAZ
BP	GO:0030522	intracellular receptor signaling pathway	16/150	278/18670	8.71905871497913e-10	2.57316860796464e-08	1.47875235806046e-08	23411/7533/8312/5925/5371/861/1499/6885/367/10521/6591/5916/865/23558/329/10413	16	SIRT1/YWHAH/AXIN1/RB1/PML/RUNX1/CTNNB1/MAP3K7/AR/DDX17/SNAI2/RARG/CBFB/WBP2/BIRC2/YAP1
BP	GO:1901989	positive regulation of cell cycle phase transition	11/150	106/18670	8.99370317794418e-10	2.63315643043144e-08	1.51322624898743e-08	7040/595/2735/9525/891/894/8766/5925/983/5962/207	11	TGFB1/CCND1/GLI1/VPS4B/CCNB1/CCND2/RAB11A/RB1/CDK1/RDX/AKT1
BP	GO:0072655	establishment of protein localization to mitochondrion	12/150	137/18670	1.09052521397591e-09	3.16767520815522e-08	1.820404294196e-08	7533/7157/55294/7532/2810/7159/7323/7529/10971/7534/64112/207	12	YWHAH/TP53/FBXW7/YWHAG/SFN/TP53BP2/UBE2D3/YWHAB/YWHAQ/YWHAZ/MOAP1/AKT1
BP	GO:0070585	protein localization to mitochondrion	12/150	141/18670	1.52052157910279e-09	4.38219070727358e-08	2.51836386538899e-08	7533/7157/55294/7532/2810/7159/7323/7529/10971/7534/64112/207	12	YWHAH/TP53/FBXW7/YWHAG/SFN/TP53BP2/UBE2D3/YWHAB/YWHAQ/YWHAZ/MOAP1/AKT1
BP	GO:0051205	protein insertion into membrane	9/150	62/18670	1.54646877547821e-09	4.38840254826085e-08	2.52193369539523e-08	7533/7157/7532/2810/7159/7529/10971/7534/64112	9	YWHAH/TP53/YWHAG/SFN/TP53BP2/YWHAB/YWHAQ/YWHAZ/MOAP1
BP	GO:0055025	positive regulation of cardiac muscle tissue development	9/150	62/18670	1.54646877547821e-09	4.38840254826085e-08	2.52193369539523e-08	5594/7040/2735/5300/891/983/1385/2260/10413	9	MAPK1/TGFB1/GLI1/PIN1/CCNB1/CDK1/CREB1/FGFR1/YAP1
BP	GO:0042063	gliogenesis	16/150	290/18670	1.60911601969264e-09	4.53131984476806e-08	2.60406561965527e-08	5594/7040/6662/3845/64398/5595/5584/430/5501/1499/23513/5728/56288/983/1385/207	16	MAPK1/TGFB1/SOX9/KRAS/MPP5/MAPK3/PRKCI/ASCL2/PPP1CC/CTNNB1/SCRIB/PTEN/PARD3/CDK1/CREB1/AKT1
BP	GO:0071902	positive regulation of protein serine/threonine kinase activity	17/150	334/18670	1.64679367845752e-09	4.60228930290137e-08	2.64485045328026e-08	23411/5594/7040/595/3845/891/894/57551/5595/8826/6885/7046/983/2260/3265/5515/207	17	SIRT1/MAPK1/TGFB1/CCND1/KRAS/CCNB1/CCND2/TAOK1/MAPK3/IQGAP1/MAP3K7/TGFBR1/CDK1/FGFR1/HRAS/PPP2CA/AKT1
BP	GO:0033157	regulation of intracellular protein transport	15/150	250/18670	1.70749646332106e-09	4.73605597984315e-08	2.72172368589522e-08	5594/7040/7533/7157/55294/7532/2932/2810/7159/7323/7529/7295/10971/7534/3265	15	MAPK1/TGFB1/YWHAH/TP53/FBXW7/YWHAG/GSK3B/SFN/TP53BP2/UBE2D3/YWHAB/TXN/YWHAQ/YWHAZ/HRAS
BP	GO:0031056	regulation of histone modification	12/150	143/18670	1.78832793027951e-09	4.92324010059784e-08	2.82929493447206e-08	23411/7040/891/5595/7157/472/5587/4089/1499/9320/6591/23558	12	SIRT1/TGFB1/CCNB1/MAPK3/TP53/ATM/PRKD1/SMAD4/CTNNB1/TRIP12/SNAI2/WBP2
BP	GO:0003180	aortic valve morphogenesis	7/150	28/18670	1.9296130323151e-09	5.27284627867438e-08	3.03020713222816e-08	7040/6615/6662/182/5925/4091/6591	7	TGFB1/SNAI1/SOX9/JAG1/RB1/SMAD6/SNAI2
BP	GO:0045930	negative regulation of mitotic cell cycle	17/150	338/18670	1.97177499491209e-09	5.34843967369904e-08	3.07364925677472e-08	7040/595/891/57551/5925/5371/7157/472/598/2810/1499/84936/23513/5728/9314/983/3265	17	TGFB1/CCND1/CCNB1/TAOK1/RB1/PML/TP53/ATM/BCL2L1/SFN/CTNNB1/ZFYVE19/SCRIB/PTEN/KLF4/CDK1/HRAS
BP	GO:0003197	endocardial cushion development	8/150	44/18670	1.99655976648461e-09	5.37613794055599e-08	3.08956693791778e-08	6615/6662/182/8642/4089/2022/7046/6591	8	SNAI1/SOX9/JAG1/DCHS1/SMAD4/ENG/TGFBR1/SNAI2
BP	GO:0090068	positive regulation of cell cycle process	16/150	298/18670	2.38205707134072e-09	6.36768734505502e-08	3.65939202263937e-08	7040/595/2735/9525/891/894/8766/5925/5371/7157/472/2810/983/5962/2260/207	16	TGFB1/CCND1/GLI1/VPS4B/CCNB1/CCND2/RAB11A/RB1/PML/TP53/ATM/SFN/CDK1/RDX/FGFR1/AKT1
BP	GO:0060348	bone development	14/150	217/18670	2.40244513895383e-09	6.37598569611561e-08	3.66416093135405e-08	7040/6662/4853/7157/4211/55294/2697/8642/632/2022/79633/5916/4086/4090	14	TGFB1/SOX9/NOTCH2/TP53/MEIS1/FBXW7/GJA1/DCHS1/BGLAP/ENG/FAT4/RARG/SMAD1/SMAD5
BP	GO:0018105	peptidyl-serine phosphorylation	16/150	299/18670	2.4996003823144e-09	6.58644700739844e-08	3.7851091503618e-08	5594/7040/891/8312/5595/472/5584/1453/2932/5587/7295/7046/23012/983/5601/207	16	MAPK1/TGFB1/CCNB1/AXIN1/MAPK3/ATM/PRKCI/CSNK1D/GSK3B/PRKD1/TXN/TGFBR1/STK38L/CDK1/MAPK9/AKT1
BP	GO:0010717	regulation of epithelial to mesenchymal transition	10/150	90/18670	2.73615653802329e-09	7.15863933955173e-08	4.11393748979389e-08	7040/6615/182/4089/1499/5728/2022/7046/5515/25937	10	TGFB1/SNAI1/JAG1/SMAD4/CTNNB1/PTEN/ENG/TGFBR1/PPP2CA/WWTR1
BP	GO:1901992	positive regulation of mitotic cell cycle phase transition	10/150	91/18670	3.05300550579173e-09	7.88098242919398e-08	4.5290546895883e-08	7040/595/9525/891/894/8766/5925/983/5962/207	10	TGFB1/CCND1/VPS4B/CCNB1/CCND2/RAB11A/RB1/CDK1/RDX/AKT1
BP	GO:2000045	regulation of G1/S transition of mitotic cell cycle	13/150	184/18670	3.05497556892041e-09	7.88098242919398e-08	4.5290546895883e-08	595/891/894/5925/5371/7157/472/2810/5728/9314/983/5962/207	13	CCND1/CCNB1/CCND2/RB1/PML/TP53/ATM/SFN/PTEN/KLF4/CDK1/RDX/AKT1
BP	GO:0010256	endomembrane system organization	19/150	445/18670	3.15076968346366e-09	8.07165927937323e-08	4.63863314509928e-08	5594/9525/84313/891/64398/8766/5595/1453/5518/5520/5587/5728/367/79633/983/7534/1385/5515/207	19	MAPK1/VPS4B/VPS25/CCNB1/MPP5/RAB11A/MAPK3/CSNK1D/PPP2R1A/PPP2R2A/PRKD1/PTEN/AR/FAT4/CDK1/YWHAZ/CREB1/PPP2CA/AKT1
BP	GO:0061614	pri-miRNA transcription by RNA polymerase II	8/150	47/18670	3.47113306839866e-09	8.77055471871414e-08	5.04027541438709e-08	7040/6662/7157/4091/4089/9314/4086/7003	8	TGFB1/SOX9/TP53/SMAD6/SMAD4/KLF4/SMAD1/TEAD1
BP	GO:2001239	regulation of extrinsic apoptotic signaling pathway in absence of ligand	8/150	47/18670	3.47113306839866e-09	8.77055471871414e-08	5.04027541438709e-08	598/1495/5519/5518/5499/6591/2260/207	8	BCL2L1/CTNNA1/PPP2R1B/PPP2R1A/PPP1CA/SNAI2/FGFR1/AKT1
BP	GO:0044839	cell cycle G2/M phase transition	15/150	266/18670	3.98422237372409e-09	9.99850090929807e-08	5.74595335530277e-08	595/9525/891/57551/8766/7157/472/7532/1453/5518/5520/84936/8945/983/5500	15	CCND1/VPS4B/CCNB1/TAOK1/RAB11A/TP53/ATM/YWHAG/CSNK1D/PPP2R1A/PPP2R2A/ZFYVE19/BTRC/CDK1/PPP1CB
BP	GO:0030850	prostate gland development	8/150	48/18670	4.13722978957896e-09	1.03123247930789e-07	5.92630213101851e-08	2735/6662/5727/1396/1499/5728/367/5916	8	GLI1/SOX9/PTCH1/CRIP1/CTNNB1/PTEN/AR/RARG
BP	GO:0071479	cellular response to ionizing radiation	9/150	71/18670	5.33949621764106e-09	1.31324841097024e-07	7.5469954764351e-08	23411/7040/1958/7157/472/598/6591/3265/10413	9	SIRT1/TGFB1/EGR1/TP53/ATM/BCL2L1/SNAI2/HRAS/YAP1
BP	GO:0003176	aortic valve development	7/150	32/18670	5.3398552899305e-09	1.31324841097024e-07	7.5469954764351e-08	7040/6615/6662/182/5925/4091/6591	7	TGFB1/SNAI1/SOX9/JAG1/RB1/SMAD6/SNAI2
BP	GO:0010718	positive regulation of epithelial to mesenchymal transition	8/150	50/18670	5.80707206521255e-09	1.41869462573305e-07	8.15297534983484e-08	7040/6615/182/4089/1499/2022/7046/25937	8	TGFB1/SNAI1/JAG1/SMAD4/CTNNB1/ENG/TGFBR1/WWTR1
BP	GO:0060603	mammary gland duct morphogenesis	7/150	33/18670	6.73213890060311e-09	1.63387239502137e-07	9.38956215084118e-08	7040/5371/5727/23513/1969/8945/367	7	TGFB1/PML/PTCH1/SCRIB/EPHA2/BTRC/AR
BP	GO:0007568	aging	16/150	321/18670	6.89123753044582e-09	1.66155393789638e-07	9.54864285264388e-08	23411/5594/7040/3845/5595/5371/7157/472/1495/632/5728/2022/983/1385/3265/207	16	SIRT1/MAPK1/TGFB1/KRAS/MAPK3/PML/TP53/ATM/CTNNA1/BGLAP/PTEN/ENG/CDK1/CREB1/HRAS/AKT1
BP	GO:0018209	peptidyl-serine modification	16/150	322/18670	7.20217926376915e-09	1.72524930545743e-07	9.91468833713675e-08	5594/7040/891/8312/5595/472/5584/1453/2932/5587/7295/7046/23012/983/5601/207	16	MAPK1/TGFB1/CCNB1/AXIN1/MAPK3/ATM/PRKCI/CSNK1D/GSK3B/PRKD1/TXN/TGFBR1/STK38L/CDK1/MAPK9/AKT1
BP	GO:0060541	respiratory system development	13/150	198/18670	7.42938645203024e-09	1.7681939755832e-07	1.01614834053575e-07	5594/2735/6662/3845/5595/55294/60485/5499/1499/1385/5916/2260/10413	13	MAPK1/GLI1/SOX9/KRAS/MAPK3/FBXW7/SAV1/PPP1CA/CTNNB1/CREB1/RARG/FGFR1/YAP1
BP	GO:0000082	G1/S transition of mitotic cell cycle	15/150	279/18670	7.60024835672815e-09	1.79726385820322e-07	1.03285426386306e-07	595/8900/891/894/5925/5371/7157/472/2810/5557/5728/9314/983/5962/207	15	CCND1/CCNA1/CCNB1/CCND2/RB1/PML/TP53/ATM/SFN/PRIM1/PTEN/KLF4/CDK1/RDX/AKT1
BP	GO:0045931	positive regulation of mitotic cell cycle	12/150	163/18670	7.96194360966671e-09	1.86238930962381e-07	1.07028065502913e-07	7040/595/9525/891/894/8766/5925/983/5962/2260/207/4212	12	TGFB1/CCND1/VPS4B/CCNB1/CCND2/RAB11A/RB1/CDK1/RDX/FGFR1/AKT1/MEIS2
BP	GO:0030518	intracellular steroid hormone receptor signaling pathway	11/150	130/18670	7.97661997616053e-09	1.86238930962381e-07	1.07028065502913e-07	23411/7533/8312/5925/861/1499/367/10521/865/23558/10413	11	SIRT1/YWHAH/AXIN1/RB1/RUNX1/CTNNB1/AR/DDX17/CBFB/WBP2/YAP1
BP	GO:0072132	mesenchyme morphogenesis	8/150	52/18670	8.03016983161179e-09	1.86310040935949e-07	1.07068931088157e-07	6615/6662/8642/4089/2022/7046/6591/2260	8	SNAI1/SOX9/DCHS1/SMAD4/ENG/TGFBR1/SNAI2/FGFR1
BP	GO:0003203	endocardial cushion morphogenesis	7/150	35/18670	1.04554990612873e-08	2.41064600231805e-07	1.38535362562057e-07	6615/6662/8642/4089/2022/7046/6591	7	SNAI1/SOX9/DCHS1/SMAD4/ENG/TGFBR1/SNAI2
BP	GO:0071214	cellular response to abiotic stimulus	16/150	331/18670	1.06377730500351e-08	2.42239165318391e-07	1.39210363370829e-07	23411/7040/1958/6662/5595/7157/472/2697/598/1396/5728/2022/6591/3265/207/10413	16	SIRT1/TGFB1/EGR1/SOX9/MAPK3/TP53/ATM/GJA1/BCL2L1/CRIP1/PTEN/ENG/SNAI2/HRAS/AKT1/YAP1
BP	GO:0104004	cellular response to environmental stimulus	16/150	331/18670	1.06377730500351e-08	2.42239165318391e-07	1.39210363370829e-07	23411/7040/1958/6662/5595/7157/472/2697/598/1396/5728/2022/6591/3265/207/10413	16	SIRT1/TGFB1/EGR1/SOX9/MAPK3/TP53/ATM/GJA1/BCL2L1/CRIP1/PTEN/ENG/SNAI2/HRAS/AKT1/YAP1
BP	GO:0061005	cell differentiation involved in kidney development	8/150	54/18670	1.09531651502118e-08	2.47890958522279e-07	1.42458344284964e-07	182/8826/5727/1499/79633/25937/8842/10413	8	JAG1/IQGAP1/PTCH1/CTNNB1/FAT4/WWTR1/PROM1/YAP1
BP	GO:0001933	negative regulation of protein phosphorylation	18/150	429/18670	1.10643773525109e-08	2.48881024715931e-07	1.43027316995873e-07	23411/7040/5300/84313/891/5925/4091/7532/5518/2810/4089/5728/2022/9314/56288/5515/25937/207	18	SIRT1/TGFB1/PIN1/VPS25/CCNB1/RB1/SMAD6/YWHAG/PPP2R1A/SFN/SMAD4/PTEN/ENG/KLF4/PARD3/PPP2CA/WWTR1/AKT1
BP	GO:0097193	intrinsic apoptotic signaling pathway	15/150	289/18670	1.22000389885565e-08	2.72763295932029e-07	1.56752016095392e-07	23411/6615/5371/7157/472/55294/598/1396/2810/7159/1969/6591/3265/64112/207	15	SIRT1/SNAI1/PML/TP53/ATM/FBXW7/BCL2L1/CRIP1/SFN/TP53BP2/EPHA2/SNAI2/HRAS/MOAP1/AKT1
BP	GO:0016049	cell growth	19/150	484/18670	1.23157149250892e-08	2.73690797341289e-07	1.57285033983067e-07	23411/7040/6662/5300/8766/5925/5371/8826/7157/2697/5518/2932/2810/4089/1499/7046/5916/5515/207	19	SIRT1/TGFB1/SOX9/PIN1/RAB11A/RB1/PML/IQGAP1/TP53/GJA1/PPP2R1A/GSK3B/SFN/SMAD4/CTNNB1/TGFBR1/RARG/PPP2CA/AKT1
BP	GO:0000086	G2/M transition of mitotic cell cycle	14/150	247/18670	1.26394094792533e-08	2.79202284844105e-07	1.60452383808485e-07	595/9525/891/57551/8766/472/7532/1453/5518/5520/84936/8945/983/5500	14	CCND1/VPS4B/CCNB1/TAOK1/RAB11A/ATM/YWHAG/CSNK1D/PPP2R1A/PPP2R2A/ZFYVE19/BTRC/CDK1/PPP1CB
BP	GO:0048545	response to steroid hormone	17/150	383/18670	1.2751514091663e-08	2.80001996929434e-07	1.60911963537653e-07	23411/7040/595/7533/3845/8312/5925/861/1499/632/2022/367/10521/5916/865/23558/10413	17	SIRT1/TGFB1/CCND1/YWHAH/KRAS/AXIN1/RB1/RUNX1/CTNNB1/BGLAP/ENG/AR/DDX17/RARG/CBFB/WBP2/YAP1
BP	GO:0045926	negative regulation of growth	14/150	249/18670	1.40004368343402e-08	3.05607168531841e-07	1.7562678159054e-07	23411/7040/4853/5371/7157/4211/2697/60485/5518/5727/4089/5728/80014/5515	14	SIRT1/TGFB1/NOTCH2/PML/TP53/MEIS1/GJA1/SAV1/PPP2R1A/PTCH1/SMAD4/PTEN/WWC2/PPP2CA
BP	GO:0030324	lung development	12/150	172/18670	1.45866357941534e-08	3.1652999673313e-07	1.8190392872709e-07	5594/2735/6662/3845/5595/55294/60485/5499/1499/1385/2260/10413	12	MAPK1/GLI1/SOX9/KRAS/MAPK3/FBXW7/SAV1/PPP1CA/CTNNB1/CREB1/FGFR1/YAP1
BP	GO:0090183	regulation of kidney development	8/150	56/18670	1.47525595401874e-08	3.1825843358919e-07	1.82897229387119e-07	7040/1958/6662/1499/79633/25937/8842/10413	8	TGFB1/EGR1/SOX9/CTNNB1/FAT4/WWTR1/PROM1/YAP1
BP	GO:0045787	positive regulation of cell cycle	17/150	389/18670	1.60322376009845e-08	3.42426602038028e-07	1.9678622833305e-07	7040/595/2735/9525/891/894/8766/5925/5371/7157/472/2810/983/5962/2260/207/4212	17	TGFB1/CCND1/GLI1/VPS4B/CCNB1/CCND2/RAB11A/RB1/PML/TP53/ATM/SFN/CDK1/RDX/FGFR1/AKT1/MEIS2
BP	GO:0048511	rhythmic process	15/150	295/18670	1.60584988215177e-08	3.42426602038028e-07	1.9678622833305e-07	23411/1958/5371/7157/55294/1453/2932/5499/5501/8945/5728/983/5500/1385/5601	15	SIRT1/EGR1/PML/TP53/FBXW7/CSNK1D/GSK3B/PPP1CA/PPP1CC/BTRC/PTEN/CDK1/PPP1CB/CREB1/MAPK9
BP	GO:0110110	positive regulation of animal organ morphogenesis	9/150	81/18670	1.74727851514581e-08	3.70443128872005e-07	2.12886807592478e-07	7040/6662/182/4089/1499/2022/367/7046/2260	9	TGFB1/SOX9/JAG1/SMAD4/CTNNB1/ENG/AR/TGFBR1/FGFR1
BP	GO:0030323	respiratory tube development	12/150	176/18670	1.8871988929998e-08	3.97821526644357e-07	2.28620665894833e-07	5594/2735/6662/3845/5595/55294/60485/5499/1499/1385/2260/10413	12	MAPK1/GLI1/SOX9/KRAS/MAPK3/FBXW7/SAV1/PPP1CA/CTNNB1/CREB1/FGFR1/YAP1
BP	GO:0000075	cell cycle checkpoint	13/150	216/18670	2.10601081936193e-08	4.41424654126487e-07	2.53678575968597e-07	7040/595/891/57551/5925/5371/7157/472/598/2810/84936/983/3265	13	TGFB1/CCND1/CCNB1/TAOK1/RB1/PML/TP53/ATM/BCL2L1/SFN/ZFYVE19/CDK1/HRAS
BP	GO:0070997	neuron death	16/150	348/18670	2.14948785302968e-08	4.47992129368728e-07	2.57452782396775e-07	23411/1958/5300/3845/5925/7157/472/55294/5584/598/2932/7159/1499/1385/3265/207	16	SIRT1/EGR1/PIN1/KRAS/RB1/TP53/ATM/FBXW7/PRKCI/BCL2L1/GSK3B/TP53BP2/CTNNB1/CREB1/HRAS/AKT1
BP	GO:0034599	cellular response to oxidative stress	15/150	302/18670	2.19466614137271e-08	4.54838393006962e-07	2.61387203354502e-07	23411/5594/5052/5595/5371/7157/55294/5587/1499/7295/9314/2878/983/5601/207	15	SIRT1/MAPK1/PRDX1/MAPK3/PML/TP53/FBXW7/PRKD1/CTNNB1/TXN/KLF4/GPX3/CDK1/MAPK9/AKT1
BP	GO:0062197	cellular response to chemical stress	16/150	350/18670	2.32862222878838e-08	4.79904324134097e-07	2.75792129890021e-07	23411/5594/5052/5595/5371/7157/472/55294/5587/1499/7295/9314/2878/983/5601/207	16	SIRT1/MAPK1/PRDX1/MAPK3/PML/TP53/ATM/FBXW7/PRKD1/CTNNB1/TXN/KLF4/GPX3/CDK1/MAPK9/AKT1
BP	GO:0043401	steroid hormone mediated signaling pathway	12/150	182/18670	2.74325464937509e-08	5.62214800085817e-07	3.23094436481955e-07	23411/7533/8312/5925/861/1499/367/10521/5916/865/23558/10413	12	SIRT1/YWHAH/AXIN1/RB1/RUNX1/CTNNB1/AR/DDX17/RARG/CBFB/WBP2/YAP1
BP	GO:0010212	response to ionizing radiation	11/150	147/18670	2.88901066338006e-08	5.88815488243593e-07	3.3838135946772e-07	23411/7040/595/1958/5371/7157/472/598/6591/3265/10413	11	SIRT1/TGFB1/CCND1/EGR1/PML/TP53/ATM/BCL2L1/SNAI2/HRAS/YAP1
BP	GO:0003272	endocardial cushion formation	6/150	24/18670	2.90579358060185e-08	5.88982006529682e-07	3.38477054443731e-07	6615/8642/4089/2022/7046/6591	6	SNAI1/DCHS1/SMAD4/ENG/TGFBR1/SNAI2
BP	GO:0007569	cell aging	10/150	116/18670	3.2661839597948e-08	6.58412711895248e-07	3.78377595342349e-07	23411/3845/5371/7157/472/632/5728/2022/983/3265	10	SIRT1/KRAS/PML/TP53/ATM/BGLAP/PTEN/ENG/CDK1/HRAS
BP	GO:1902275	regulation of chromatin organization	12/150	185/18670	3.29005082678507e-08	6.59619429348376e-07	3.79071073520888e-07	23411/7040/891/5595/7157/472/5587/4089/1499/9320/6591/23558	12	SIRT1/TGFB1/CCNB1/MAPK3/TP53/ATM/PRKD1/SMAD4/CTNNB1/TRIP12/SNAI2/WBP2
BP	GO:1901214	regulation of neuron death	15/150	313/18670	3.52530627975529e-08	7.02965127892826e-07	4.03981043950336e-07	23411/1958/5300/3845/7157/472/55294/5584/598/2932/7159/1499/1385/3265/207	15	SIRT1/EGR1/PIN1/KRAS/TP53/ATM/FBXW7/PRKCI/BCL2L1/GSK3B/TP53BP2/CTNNB1/CREB1/HRAS/AKT1
BP	GO:0072182	regulation of nephron tubule epithelial cell differentiation	5/150	13/18670	3.82599861556319e-08	7.56730188922221e-07	4.34878829090569e-07	1499/79633/25937/8842/10413	5	CTNNB1/FAT4/WWTR1/PROM1/YAP1
BP	GO:0046622	positive regulation of organ growth	8/150	63/18670	3.83595948301587e-08	7.56730188922221e-07	4.34878829090569e-07	5594/2735/5300/891/983/2260/207/10413	8	MAPK1/GLI1/PIN1/CCNB1/CDK1/FGFR1/AKT1/YAP1
BP	GO:0042326	negative regulation of phosphorylation	18/150	468/18670	4.18798390622173e-08	8.21780459045318e-07	4.72262014956919e-07	23411/7040/5300/84313/891/5925/4091/7532/5518/2810/4089/5728/2022/9314/56288/5515/25937/207	18	SIRT1/TGFB1/PIN1/VPS25/CCNB1/RB1/SMAD6/YWHAG/PPP2R1A/SFN/SMAD4/PTEN/ENG/KLF4/PARD3/PPP2CA/WWTR1/AKT1
BP	GO:0030099	myeloid cell differentiation	17/150	416/18670	4.27099557083282e-08	8.33635061418109e-07	4.79074635458496e-07	23411/7040/182/4853/5925/5371/4211/55294/861/1499/1969/632/1385/5916/865/4090/4212	17	SIRT1/TGFB1/JAG1/NOTCH2/RB1/PML/MEIS1/FBXW7/RUNX1/CTNNB1/EPHA2/BGLAP/CREB1/RARG/CBFB/SMAD5/MEIS2
BP	GO:1903320	regulation of protein modification by small protein conjugation or removal	13/150	231/18670	4.66040213191989e-08	9.04853866560656e-07	5.20002764193167e-07	1958/5300/8312/57561/55294/1499/5728/7321/7046/9320/5601/207/329	13	EGR1/PIN1/AXIN1/ARRDC3/FBXW7/CTNNB1/PTEN/UBE2D1/TGFBR1/TRIP12/MAPK9/AKT1/BIRC2
BP	GO:0043161	proteasome-mediated ubiquitin-dependent protein catabolic process	17/150	419/18670	4.73945725937997e-08	9.1538522669386e-07	5.26054941878824e-07	23411/891/5371/55294/1453/2932/1499/29978/7323/8945/7321/7341/983/5601/25937/207/329	17	SIRT1/CCNB1/PML/FBXW7/CSNK1D/GSK3B/CTNNB1/UBQLN2/UBE2D3/BTRC/UBE2D1/SUMO1/CDK1/MAPK9/WWTR1/AKT1/BIRC2
BP	GO:0006470	protein dephosphorylation	15/150	321/18670	4.91539772693342e-08	9.44421990346738e-07	5.42741832348898e-07	7040/5300/25930/23261/5519/5518/2932/5520/5499/5501/8945/5728/7529/5500/5515	15	TGFB1/PIN1/PTPN23/CAMTA1/PPP2R1B/PPP2R1A/GSK3B/PPP2R2A/PPP1CA/PPP1CC/BTRC/PTEN/YWHAB/PPP1CB/PPP2CA
BP	GO:0097305	response to alcohol	13/150	233/18670	5.15755109530177e-08	9.85813781894728e-07	5.66528928603096e-07	7040/595/598/1495/5727/1499/632/5728/9314/7046/983/207/329	13	TGFB1/CCND1/BCL2L1/CTNNA1/PTCH1/CTNNB1/BGLAP/PTEN/KLF4/TGFBR1/CDK1/AKT1/BIRC2
BP	GO:0010498	proteasomal protein catabolic process	18/150	477/18670	5.58492869780689e-08	1.06108002713206e-06	6.09783046223897e-07	23411/891/5371/55294/1453/2932/1499/29978/7323/8945/7321/7341/983/9306/5601/25937/207/329	18	SIRT1/CCNB1/PML/FBXW7/CSNK1D/GSK3B/CTNNB1/UBQLN2/UBE2D3/BTRC/UBE2D1/SUMO1/CDK1/SOCS6/MAPK9/WWTR1/AKT1/BIRC2
BP	GO:0035850	epithelial cell differentiation involved in kidney development	7/150	44/18670	5.60885349121038e-08	1.06108002713206e-06	6.09783046223897e-07	182/8826/1499/79633/25937/8842/10413	7	JAG1/IQGAP1/CTNNB1/FAT4/WWTR1/PROM1/YAP1
BP	GO:0009896	positive regulation of catabolic process	17/150	425/18670	5.8203740717654e-08	1.09547754850727e-06	6.29550664905237e-07	23411/6662/8312/5595/472/55294/2697/1453/2932/5587/29978/6885/5728/7341/5962/5601/207	17	SIRT1/SOX9/AXIN1/MAPK3/ATM/FBXW7/GJA1/CSNK1D/GSK3B/PRKD1/UBQLN2/MAP3K7/PTEN/SUMO1/RDX/MAPK9/AKT1
BP	GO:2000134	negative regulation of G1/S transition of mitotic cell cycle	10/150	125/18670	6.67811981227549e-08	1.25053725824793e-06	7.18660609239799e-07	595/891/5925/5371/7157/472/2810/5728/9314/983	10	CCND1/CCNB1/RB1/PML/TP53/ATM/SFN/PTEN/KLF4/CDK1
BP	GO:2000060	positive regulation of ubiquitin-dependent protein catabolic process	9/150	95/18670	7.15374695995819e-08	1.3328369967316e-06	7.65956745207644e-07	8312/55294/1453/2932/29978/5728/7341/5601/207	9	AXIN1/FBXW7/CSNK1D/GSK3B/UBQLN2/PTEN/SUMO1/MAPK9/AKT1
BP	GO:0018107	peptidyl-threonine phosphorylation	10/150	126/18670	7.20441286581876e-08	1.33553161115605e-06	7.67505290227928e-07	5594/7040/8312/1453/2932/5587/56288/7046/983/207	10	MAPK1/TGFB1/AXIN1/CSNK1D/GSK3B/PRKD1/PARD3/TGFBR1/CDK1/AKT1
BP	GO:0060443	mammary gland morphogenesis	7/150	46/18670	7.72977614781068e-08	1.42575721046368e-06	8.19356271667932e-07	7040/5371/5727/23513/1969/8945/367	7	TGFB1/PML/PTCH1/SCRIB/EPHA2/BTRC/AR
BP	GO:0060828	regulation of canonical Wnt signaling pathway	14/150	286/18670	7.93566639888908e-08	1.45645141022397e-06	8.36995659982331e-07	2735/1958/6662/5300/8312/1453/2932/5499/1499/8945/6591/1500/25937/10413	14	GLI1/EGR1/SOX9/PIN1/AXIN1/CSNK1D/GSK3B/PPP1CA/CTNNB1/BTRC/SNAI2/CTNND1/WWTR1/YAP1
BP	GO:0048562	embryonic organ morphogenesis	14/150	288/18670	8.6494673793164e-08	1.5795982753613e-06	9.07765883373801e-07	5594/2735/6662/5595/2697/348093/1499/23513/1969/2022/7046/5916/2260/10413	14	MAPK1/GLI1/SOX9/MAPK3/GJA1/RBPMS2/CTNNB1/SCRIB/EPHA2/ENG/TGFBR1/RARG/FGFR1/YAP1
BP	GO:0072160	nephron tubule epithelial cell differentiation	5/150	15/18670	8.81225488560492e-08	1.6013994223151e-06	9.20294598890761e-07	1499/79633/25937/8842/10413	5	CTNNB1/FAT4/WWTR1/PROM1/YAP1
BP	GO:0051222	positive regulation of protein transport	17/150	440/18670	9.58075206974789e-08	1.73251933261274e-06	9.95646783718899e-07	5594/7040/7533/5595/25930/7157/55294/2697/7532/2932/2810/7159/7323/7529/10971/7534/3265	17	MAPK1/TGFB1/YWHAH/MAPK3/PTPN23/TP53/FBXW7/GJA1/YWHAG/GSK3B/SFN/TP53BP2/UBE2D3/YWHAB/YWHAQ/YWHAZ/HRAS
BP	GO:1902807	negative regulation of cell cycle G1/S phase transition	10/150	131/18670	1.04230562500555e-07	1.8756416832417e-06	1.07789654878623e-06	595/891/5925/5371/7157/472/2810/5728/9314/983	10	CCND1/CCNB1/RB1/PML/TP53/ATM/SFN/PTEN/KLF4/CDK1
BP	GO:0055023	positive regulation of cardiac muscle tissue growth	7/150	48/18670	1.04914039538137e-07	1.87877617405916e-06	1.07969788262549e-06	5594/2735/5300/891/983/2260/10413	7	MAPK1/GLI1/PIN1/CCNB1/CDK1/FGFR1/YAP1
BP	GO:0071383	cellular response to steroid hormone stimulus	13/150	248/18670	1.06934965138612e-07	1.90571539321903e-06	1.09517935311042e-06	23411/7040/7533/8312/5925/861/1499/367/10521/5916/865/23558/10413	13	SIRT1/TGFB1/YWHAH/AXIN1/RB1/RUNX1/CTNNB1/AR/DDX17/RARG/CBFB/WBP2/YAP1
BP	GO:0050679	positive regulation of epithelial cell proliferation	12/150	206/18670	1.07512310692447e-07	1.90679285646363e-06	1.0957985512884e-06	23411/7040/595/6662/4853/5587/1499/367/7046/2260/3265/207	12	SIRT1/TGFB1/CCND1/SOX9/NOTCH2/PRKD1/CTNNB1/AR/TGFBR1/FGFR1/HRAS/AKT1
BP	GO:0033044	regulation of chromosome organization	15/150	342/18670	1.12431323430426e-07	1.98449355088441e-06	1.14045170178231e-06	23411/5594/7040/891/5595/5925/5371/7157/472/5587/4089/1499/9320/6591/23558	15	SIRT1/MAPK1/TGFB1/CCNB1/MAPK3/RB1/PML/TP53/ATM/PRKD1/SMAD4/CTNNB1/TRIP12/SNAI2/WBP2
BP	GO:0007389	pattern specification process	17/150	446/18670	1.16264183143447e-07	2.04237415055322e-06	1.17371461078146e-06	2735/6615/7157/472/2697/4091/8642/5727/4089/1499/2022/367/7046/5916/2260/4086/4090	17	GLI1/SNAI1/TP53/ATM/GJA1/SMAD6/DCHS1/PTCH1/SMAD4/CTNNB1/ENG/AR/TGFBR1/RARG/FGFR1/SMAD1/SMAD5
BP	GO:0045637	regulation of myeloid cell differentiation	13/150	251/18670	1.22958655774852e-07	2.14373461576801e-06	1.23196459350181e-06	7040/182/4853/5925/4211/55294/861/1499/632/1385/5916/865/4212	13	TGFB1/JAG1/NOTCH2/RB1/MEIS1/FBXW7/RUNX1/CTNNB1/BGLAP/CREB1/RARG/CBFB/MEIS2
BP	GO:0071480	cellular response to gamma radiation	6/150	30/18670	1.23196459350181e-07	2.14373461576801e-06	1.23196459350181e-06	1958/7157/472/598/3265/10413	6	EGR1/TP53/ATM/BCL2L1/HRAS/YAP1
BP	GO:1901983	regulation of protein acetylation	8/150	73/18670	1.24423782194144e-07	2.15492644372862e-06	1.23839632981965e-06	23411/7040/57551/5595/2932/4089/6591/23558	8	SIRT1/TGFB1/TAOK1/MAPK3/GSK3B/SMAD4/SNAI2/WBP2
BP	GO:0051216	cartilage development	12/150	209/18670	1.25877375969761e-07	2.16991420538527e-06	1.24700951895277e-06	7040/6615/6662/5595/1499/7046/6591/864/5916/2260/4086/4090	12	TGFB1/SNAI1/SOX9/MAPK3/CTNNB1/TGFBR1/SNAI2/RUNX3/RARG/FGFR1/SMAD1/SMAD5
BP	GO:0071772	response to BMP	11/150	170/18670	1.28762916510091e-07	2.19474603075423e-06	1.26127990924342e-06	1958/6662/5595/4091/348093/4089/7323/2022/7321/4086/4090	11	EGR1/SOX9/MAPK3/SMAD6/RBPMS2/SMAD4/UBE2D3/ENG/UBE2D1/SMAD1/SMAD5
BP	GO:0071773	cellular response to BMP stimulus	11/150	170/18670	1.28762916510091e-07	2.19474603075423e-06	1.26127990924342e-06	1958/6662/5595/4091/348093/4089/7323/2022/7321/4086/4090	11	EGR1/SOX9/MAPK3/SMAD6/RBPMS2/SMAD4/UBE2D3/ENG/UBE2D1/SMAD1/SMAD5
BP	GO:0018210	peptidyl-threonine modification	10/150	134/18670	1.29102707691425e-07	2.19474603075423e-06	1.26127990924342e-06	5594/7040/8312/1453/2932/5587/56288/7046/983/207	10	MAPK1/TGFB1/AXIN1/CSNK1D/GSK3B/PRKD1/PARD3/TGFBR1/CDK1/AKT1
BP	GO:1902749	regulation of cell cycle G2/M phase transition	12/150	213/18670	1.54706713956958e-07	2.61794985223495e-06	1.50448731004014e-06	595/9525/891/57551/8766/7157/472/7532/1453/5518/84936/983	12	CCND1/VPS4B/CCNB1/TAOK1/RAB11A/TP53/ATM/YWHAG/CSNK1D/PPP2R1A/ZFYVE19/CDK1
BP	GO:1904951	positive regulation of establishment of protein localization	17/150	456/18670	1.59388277404837e-07	2.68485550386503e-06	1.54293674930709e-06	5594/7040/7533/5595/25930/7157/55294/2697/7532/2932/2810/7159/7323/7529/10971/7534/3265	17	MAPK1/TGFB1/YWHAH/MAPK3/PTPN23/TP53/FBXW7/GJA1/YWHAG/GSK3B/SFN/TP53BP2/UBE2D3/YWHAB/YWHAQ/YWHAZ/HRAS
BP	GO:0045732	positive regulation of protein catabolic process	12/150	214/18670	1.62777253289043e-07	2.72947857901491e-06	1.56858080442169e-06	6662/8312/55294/2697/1453/2932/29978/5728/7341/5962/5601/207	12	SOX9/AXIN1/FBXW7/GJA1/CSNK1D/GSK3B/UBQLN2/PTEN/SUMO1/RDX/MAPK9/AKT1
BP	GO:0006839	mitochondrial transport	13/150	258/18670	1.69040571454077e-07	2.82167723119498e-06	1.62156566281739e-06	7533/7157/55294/598/7532/2932/2810/7159/7323/7529/10971/7534/64112	13	YWHAH/TP53/FBXW7/BCL2L1/YWHAG/GSK3B/SFN/TP53BP2/UBE2D3/YWHAB/YWHAQ/YWHAZ/MOAP1
BP	GO:0060411	cardiac septum morphogenesis	8/150	76/18670	1.71026731364615e-07	2.84197122524353e-06	1.63322824546389e-06	182/4853/7157/4091/60485/4089/2022/7046	8	JAG1/NOTCH2/TP53/SMAD6/SAV1/SMAD4/ENG/TGFBR1
BP	GO:0003198	epithelial to mesenchymal transition involved in endocardial cushion formation	5/150	17/18670	1.79245844670818e-07	2.96519247081008e-06	1.70404121391092e-06	6615/4089/2022/7046/6591	5	SNAI1/SMAD4/ENG/TGFBR1/SNAI2
BP	GO:0060317	cardiac epithelial to mesenchymal transition	6/150	32/18670	1.85543896510182e-07	3.02925402675663e-06	1.74085620404556e-06	6615/182/4089/2022/7046/6591	6	SNAI1/JAG1/SMAD4/ENG/TGFBR1/SNAI2
BP	GO:0061311	cell surface receptor signaling pathway involved in heart development	6/150	32/18670	1.85543896510182e-07	3.02925402675663e-06	1.74085620404556e-06	7040/6615/182/4853/1499/6591	6	TGFB1/SNAI1/JAG1/NOTCH2/CTNNB1/SNAI2
BP	GO:0060421	positive regulation of heart growth	7/150	52/18670	1.85581840619951e-07	3.02925402675663e-06	1.74085620404556e-06	5594/2735/5300/891/983/2260/10413	7	MAPK1/GLI1/PIN1/CCNB1/CDK1/FGFR1/YAP1
BP	GO:1903364	positive regulation of cellular protein catabolic process	10/150	140/18670	1.94947479431663e-07	3.16811124063173e-06	1.82065487398733e-06	8312/55294/1453/2932/29978/5728/7341/5962/5601/207	10	AXIN1/FBXW7/CSNK1D/GSK3B/UBQLN2/PTEN/SUMO1/RDX/MAPK9/AKT1
BP	GO:0030330	DNA damage response, signal transduction by p53 class mediator	9/150	107/18670	2.01168812938035e-07	3.25487610056321e-06	1.87051703258173e-06	23411/6615/891/5371/7157/472/2810/983/6591	9	SIRT1/SNAI1/CCNB1/PML/TP53/ATM/SFN/CDK1/SNAI2
BP	GO:0001666	response to hypoxia	15/150	359/18670	2.1028975013024e-07	3.38759339838627e-06	1.94678720644589e-06	23411/7040/1958/5300/891/5371/7157/472/430/4089/5728/1385/207/126374/329	15	SIRT1/TGFB1/EGR1/PIN1/CCNB1/PML/TP53/ATM/ASCL2/SMAD4/PTEN/CREB1/AKT1/WTIP/BIRC2
BP	GO:0032526	response to retinoic acid	9/150	108/18670	2.17968137684594e-07	3.49601939094986e-06	2.00909761691886e-06	6662/472/2697/5727/9314/1385/5916/7525/10413	9	SOX9/ATM/GJA1/PTCH1/KLF4/CREB1/RARG/YES1/YAP1
BP	GO:0010038	response to metal ion	15/150	362/18670	2.33982354697008e-07	3.72052114860889e-06	2.13811462050714e-06	5594/595/891/5595/8826/5499/1396/632/5728/7341/983/1385/5601/5515/207	15	MAPK1/CCND1/CCNB1/MAPK3/IQGAP1/PPP1CA/CRIP1/BGLAP/PTEN/SUMO1/CDK1/CREB1/MAPK9/PPP2CA/AKT1
BP	GO:0031331	positive regulation of cellular catabolic process	15/150	362/18670	2.33982354697008e-07	3.72052114860889e-06	2.13811462050714e-06	23411/8312/5595/472/55294/1453/2932/5587/29978/6885/5728/7341/5962/5601/207	15	SIRT1/AXIN1/MAPK3/ATM/FBXW7/CSNK1D/GSK3B/PRKD1/UBQLN2/MAP3K7/PTEN/SUMO1/RDX/MAPK9/AKT1
BP	GO:1990778	protein localization to cell periphery	14/150	319/18670	3.01986744537575e-07	4.78124077510349e-06	2.74769055115733e-06	7040/64398/8766/54443/5584/8642/598/5727/23513/1969/367/5962/3265/207	14	TGFB1/MPP5/RAB11A/ANLN/PRKCI/DCHS1/BCL2L1/PTCH1/SCRIB/EPHA2/AR/RDX/HRAS/AKT1
BP	GO:0036293	response to decreased oxygen levels	15/150	370/18670	3.09433106823468e-07	4.87819970543493e-06	2.80341105327244e-06	23411/7040/1958/5300/891/5371/7157/472/430/4089/5728/1385/207/126374/329	15	SIRT1/TGFB1/EGR1/PIN1/CCNB1/PML/TP53/ATM/ASCL2/SMAD4/PTEN/CREB1/AKT1/WTIP/BIRC2
BP	GO:0010332	response to gamma radiation	7/150	56/18670	3.13192334120716e-07	4.9164532790269e-06	2.82539467376986e-06	1958/5371/7157/472/598/3265/10413	7	EGR1/PML/TP53/ATM/BCL2L1/HRAS/YAP1
BP	GO:0060438	trachea development	5/150	19/18670	3.32485348140307e-07	5.17526771852149e-06	2.9741305403268e-06	5594/6662/5595/1499/5916	5	MAPK1/SOX9/MAPK3/CTNNB1/RARG
BP	GO:2000696	regulation of epithelial cell differentiation involved in kidney development	5/150	19/18670	3.32485348140307e-07	5.17526771852149e-06	2.9741305403268e-06	1499/79633/25937/8842/10413	5	CTNNB1/FAT4/WWTR1/PROM1/YAP1
BP	GO:0051098	regulation of binding	15/150	373/18670	3.42974036343944e-07	5.31609756333113e-06	3.05506284474438e-06	7040/5300/5595/5925/55294/2932/5499/4089/1499/7295/9314/7046/7341/5515/207	15	TGFB1/PIN1/MAPK3/RB1/FBXW7/GSK3B/PPP1CA/SMAD4/CTNNB1/TXN/KLF4/TGFBR1/SUMO1/PPP2CA/AKT1
BP	GO:2000058	regulation of ubiquitin-dependent protein catabolic process	10/150	149/18670	3.48831847625594e-07	5.38427065226283e-06	3.09424065676259e-06	8312/5371/55294/1453/2932/29978/5728/7341/5601/207	10	AXIN1/PML/FBXW7/CSNK1D/GSK3B/UBQLN2/PTEN/SUMO1/MAPK9/AKT1
BP	GO:0030520	intracellular estrogen receptor signaling pathway	7/150	58/18670	4.00635214431292e-07	6.15809710848765e-06	3.53894439414308e-06	8312/861/367/10521/865/23558/10413	7	AXIN1/RUNX1/AR/DDX17/CBFB/WBP2/YAP1
BP	GO:0009755	hormone-mediated signaling pathway	12/150	233/18670	4.07036726709819e-07	6.23053313208516e-06	3.58057203578762e-06	23411/7533/8312/5925/861/1499/367/10521/5916/865/23558/10413	12	SIRT1/YWHAH/AXIN1/RB1/RUNX1/CTNNB1/AR/DDX17/RARG/CBFB/WBP2/YAP1
BP	GO:0042176	regulation of protein catabolic process	15/150	381/18670	4.49079425326163e-07	6.84567768606701e-06	3.93408422186556e-06	6662/5300/8312/5371/55294/2697/1453/2932/29978/8945/5728/7341/5962/5601/207	15	SOX9/PIN1/AXIN1/PML/FBXW7/GJA1/CSNK1D/GSK3B/UBQLN2/BTRC/PTEN/SUMO1/RDX/MAPK9/AKT1
BP	GO:0001658	branching involved in ureteric bud morphogenesis	7/150	59/18670	4.51529101609784e-07	6.85469487999381e-06	3.93926623626643e-06	7040/6662/8642/5727/4089/1499/79633	7	TGFB1/SOX9/DCHS1/PTCH1/SMAD4/CTNNB1/FAT4
BP	GO:0007219	Notch signaling pathway	11/150	193/18670	4.62381223857894e-07	6.99067350332694e-06	4.01741063351941e-06	7040/6615/6662/182/4853/4854/55294/5584/79633/6591/207	11	TGFB1/SNAI1/SOX9/JAG1/NOTCH2/NOTCH3/FBXW7/PRKCI/FAT4/SNAI2/AKT1
BP	GO:0007050	cell cycle arrest	12/150	237/18670	4.88177995065821e-07	7.32977449002213e-06	4.21228569228705e-06	7040/595/891/4853/5925/5371/7157/472/2810/7046/983/3265	12	TGFB1/CCND1/CCNB1/NOTCH2/RB1/PML/TP53/ATM/SFN/TGFBR1/CDK1/HRAS
BP	GO:0090150	establishment of protein localization to membrane	14/150	332/18670	4.88784094482365e-07	7.32977449002213e-06	4.21228569228705e-06	7533/8766/7157/5584/7532/2810/7159/23513/7529/56288/10971/7534/3265/64112	14	YWHAH/RAB11A/TP53/PRKCI/YWHAG/SFN/TP53BP2/SCRIB/YWHAB/PARD3/YWHAQ/YWHAZ/HRAS/MOAP1
BP	GO:0060249	anatomical structure homeostasis	16/150	439/18670	5.10454931598271e-07	7.62375806747378e-06	4.38123261128881e-06	5594/7040/6662/3845/57551/5052/5595/5925/5371/472/1499/5557/632/25937/8842/10413	16	MAPK1/TGFB1/SOX9/KRAS/TAOK1/PRDX1/MAPK3/RB1/PML/ATM/CTNNB1/PRIM1/BGLAP/WWTR1/PROM1/YAP1
BP	GO:0072089	stem cell proliferation	9/150	120/18670	5.37011892743166e-07	7.95597137481743e-06	4.57214944825507e-06	7040/7157/861/1495/1499/7005/6591/2260/10413	9	TGFB1/TP53/RUNX1/CTNNA1/CTNNB1/TEAD3/SNAI2/FGFR1/YAP1
BP	GO:1903052	positive regulation of proteolysis involved in cellular protein catabolic process	9/150	120/18670	5.37011892743166e-07	7.95597137481743e-06	4.57214944825507e-06	8312/55294/1453/2932/29978/5728/7341/5601/207	9	AXIN1/FBXW7/CSNK1D/GSK3B/UBQLN2/PTEN/SUMO1/MAPK9/AKT1
BP	GO:0010389	regulation of G2/M transition of mitotic cell cycle	11/150	196/18670	5.39176010673333e-07	7.95608121349571e-06	4.57221257050987e-06	595/9525/891/57551/8766/472/7532/1453/5518/84936/983	11	CCND1/VPS4B/CCNB1/TAOK1/RAB11A/ATM/YWHAG/CSNK1D/PPP2R1A/ZFYVE19/CDK1
BP	GO:0060045	positive regulation of cardiac muscle cell proliferation	6/150	38/18670	5.4325010095367e-07	7.98426144389677e-06	4.58840722717841e-06	5594/2735/891/983/2260/10413	6	MAPK1/GLI1/CCNB1/CDK1/FGFR1/YAP1
BP	GO:0030509	BMP signaling pathway	10/150	157/18670	5.66226004652249e-07	8.28891956810375e-06	4.76348861056654e-06	1958/5595/4091/348093/4089/7323/2022/7321/4086/4090	10	EGR1/MAPK3/SMAD6/RBPMS2/SMAD4/UBE2D3/ENG/UBE2D1/SMAD1/SMAD5
BP	GO:0043153	entrainment of circadian clock by photoperiod	5/150	21/18670	5.74355636794236e-07	8.37469543135944e-06	4.81278241108214e-06	5371/7157/5499/5501/5500	5	PML/TP53/PPP1CA/PPP1CC/PPP1CB
BP	GO:0031099	regeneration	11/150	198/18670	5.96430667892398e-07	8.66233359785455e-06	4.9780827398893e-06	7040/595/2735/891/2697/1495/5727/5728/9314/983/10413	11	TGFB1/CCND1/GLI1/CCNB1/GJA1/CTNNA1/PTCH1/PTEN/KLF4/CDK1/YAP1
BP	GO:0033146	regulation of intracellular estrogen receptor signaling pathway	6/150	39/18670	6.37789937998572e-07	9.14446726889158e-06	5.2551560341692e-06	8312/861/367/865/23558/10413	6	AXIN1/RUNX1/AR/CBFB/WBP2/YAP1
BP	GO:2000826	regulation of heart morphogenesis	6/150	39/18670	6.37789937998572e-07	9.14446726889158e-06	5.2551560341692e-06	6662/182/4089/1499/2022/7046	6	SOX9/JAG1/SMAD4/CTNNB1/ENG/TGFBR1
BP	GO:0032922	circadian regulation of gene expression	7/150	62/18670	6.37956790654492e-07	9.14446726889158e-06	5.2551560341692e-06	23411/1958/5371/1453/5499/5501/5500	7	SIRT1/EGR1/PML/CSNK1D/PPP1CA/PPP1CC/PPP1CB
BP	GO:0001656	metanephros development	8/150	90/18670	6.39542573969647e-07	9.14446726889158e-06	5.2551560341692e-06	1958/6662/5727/4089/1499/79633/25937/10413	8	EGR1/SOX9/PTCH1/SMAD4/CTNNB1/FAT4/WWTR1/YAP1
BP	GO:0046661	male sex differentiation	10/150	160/18670	6.74101707111515e-07	9.60139458507483e-06	5.51774370299773e-06	595/6662/2697/598/1495/4089/1499/367/7046/4090	10	CCND1/SOX9/GJA1/BCL2L1/CTNNA1/SMAD4/CTNNB1/AR/TGFBR1/SMAD5
BP	GO:0070482	response to oxygen levels	15/150	394/18670	6.85863072617775e-07	9.73134182648836e-06	5.59242197672955e-06	23411/7040/1958/5300/891/5371/7157/472/430/4089/5728/1385/207/126374/329	15	SIRT1/TGFB1/EGR1/PIN1/CCNB1/PML/TP53/ATM/ASCL2/SMAD4/PTEN/CREB1/AKT1/WTIP/BIRC2
BP	GO:0031571	mitotic G1 DNA damage checkpoint	7/150	63/18670	7.12906440132533e-07	1.00378315177439e-05	5.76855592778996e-06	595/891/5371/7157/472/2810/983	7	CCND1/CCNB1/PML/TP53/ATM/SFN/CDK1
BP	GO:0044819	mitotic G1/S transition checkpoint	7/150	63/18670	7.12906440132533e-07	1.00378315177439e-05	5.76855592778996e-06	595/891/5371/7157/472/2810/983	7	CCND1/CCNB1/PML/TP53/ATM/SFN/CDK1
BP	GO:0010721	negative regulation of cell development	14/150	344/18670	7.47341807236517e-07	1.04826765281198e-05	6.02420011916888e-06	7040/6662/7533/182/4854/7157/4211/55294/1495/2932/430/4089/1499/5728	14	TGFB1/SOX9/YWHAH/JAG1/NOTCH3/TP53/MEIS1/FBXW7/CTNNA1/GSK3B/ASCL2/SMAD4/CTNNB1/PTEN
BP	GO:1903362	regulation of cellular protein catabolic process	12/150	247/18670	7.57253994050395e-07	1.05814772123178e-05	6.08097904313196e-06	8312/5371/55294/1453/2932/29978/8945/5728/7341/5962/5601/207	12	AXIN1/PML/FBXW7/CSNK1D/GSK3B/UBQLN2/BTRC/PTEN/SUMO1/RDX/MAPK9/AKT1
BP	GO:1901991	negative regulation of mitotic cell cycle phase transition	12/150	248/18670	7.90321063317095e-07	1.1001865670101e-05	6.32256850653676e-06	595/891/57551/5925/5371/7157/472/2810/84936/5728/9314/983	12	CCND1/CCNB1/TAOK1/RB1/PML/TP53/ATM/SFN/ZFYVE19/PTEN/KLF4/CDK1
BP	GO:0044783	G1 DNA damage checkpoint	7/150	64/18670	7.95108884846928e-07	1.10269047977456e-05	6.33695802960709e-06	595/891/5371/7157/472/2810/983	7	CCND1/CCNB1/PML/TP53/ATM/SFN/CDK1
BP	GO:0031396	regulation of protein ubiquitination	11/150	204/18670	8.01696189939324e-07	1.10766188939557e-05	6.36552780026729e-06	5300/8312/57561/55294/5728/7321/7046/9320/5601/207/329	11	PIN1/AXIN1/ARRDC3/FBXW7/PTEN/UBE2D1/TGFBR1/TRIP12/MAPK9/AKT1/BIRC2
BP	GO:0045667	regulation of osteoblast differentiation	9/150	126/18670	8.11828978651284e-07	1.11747653068828e-05	6.42193072664449e-06	2735/182/4091/5727/5587/1499/6591/4086/4090	9	GLI1/JAG1/SMAD6/PTCH1/PRKD1/CTNNB1/SNAI2/SMAD1/SMAD5
BP	GO:1902893	regulation of pri-miRNA transcription by RNA polymerase II	6/150	41/18670	8.67420667296164e-07	1.1895594206898e-05	6.83617774969468e-06	7040/6662/7157/4091/4086/7003	6	TGFB1/SOX9/TP53/SMAD6/SMAD1/TEAD1
BP	GO:0060675	ureteric bud morphogenesis	7/150	65/18670	8.85117891167428e-07	1.20933329648765e-05	6.94981455287018e-06	7040/6662/8642/5727/4089/1499/79633	7	TGFB1/SOX9/DCHS1/PTCH1/SMAD4/CTNNB1/FAT4
BP	GO:0060993	kidney morphogenesis	8/150	94/18670	8.93894749743274e-07	1.21234475433932e-05	6.96712084358728e-06	7040/6662/8642/5727/4089/1499/79633/25937	8	TGFB1/SOX9/DCHS1/PTCH1/SMAD4/CTNNB1/FAT4/WWTR1
BP	GO:1901216	positive regulation of neuron death	8/150	94/18670	8.93894749743274e-07	1.21234475433932e-05	6.96712084358728e-06	1958/5300/7157/472/55294/2932/7159/1499	8	EGR1/PIN1/TP53/ATM/FBXW7/GSK3B/TP53BP2/CTNNB1
BP	GO:0032331	negative regulation of chondrocyte differentiation	5/150	23/18670	9.37523023596238e-07	1.25764452147146e-05	7.22745021826918e-06	6662/1499/7046/6591/5916	5	SOX9/CTNNB1/TGFBR1/SNAI2/RARG
BP	GO:0060479	lung cell differentiation	5/150	23/18670	9.37523023596238e-07	1.25764452147146e-05	7.22745021826918e-06	6662/60485/1499/1385/10413	5	SOX9/SAV1/CTNNB1/CREB1/YAP1
BP	GO:0072215	regulation of metanephros development	5/150	23/18670	9.37523023596238e-07	1.25764452147146e-05	7.22745021826918e-06	1958/1499/79633/25937/10413	5	EGR1/CTNNB1/FAT4/WWTR1/YAP1
BP	GO:2000027	regulation of animal organ morphogenesis	12/150	253/18670	9.75658549331277e-07	1.30405956104459e-05	7.49418885718227e-06	7040/2735/6662/182/55294/4089/1499/2022/367/7046/6591/2260	12	TGFB1/GLI1/SOX9/JAG1/FBXW7/SMAD4/CTNNB1/ENG/AR/TGFBR1/SNAI2/FGFR1
BP	GO:0010631	epithelial cell migration	14/150	352/18670	9.82073538275819e-07	1.30510740123949e-05	7.50021060077994e-06	23411/7040/6662/8766/25930/54443/55294/5587/1969/5728/9314/7046/2260/207	14	SIRT1/TGFB1/SOX9/RAB11A/PTPN23/ANLN/FBXW7/PRKD1/EPHA2/PTEN/KLF4/TGFBR1/FGFR1/AKT1
BP	GO:0072171	mesonephric tubule morphogenesis	7/150	66/18670	9.83518182555105e-07	1.30510740123949e-05	7.50021060077994e-06	7040/6662/8642/5727/4089/1499/79633	7	TGFB1/SOX9/DCHS1/PTCH1/SMAD4/CTNNB1/FAT4
BP	GO:0003206	cardiac chamber morphogenesis	9/150	129/18670	9.8990730341506e-07	1.30887743451547e-05	7.52187628401408e-06	7040/182/4853/7157/4091/60485/4089/2022/7046	9	TGFB1/JAG1/NOTCH2/TP53/SMAD6/SAV1/SMAD4/ENG/TGFBR1
BP	GO:0001667	ameboidal-type cell migration	16/150	462/18670	1.00097962013303e-06	1.31879064952526e-05	7.57884569529292e-06	23411/7040/6662/8766/25930/54443/5371/55294/5587/85360/1969/5728/9314/7046/2260/207	16	SIRT1/TGFB1/SOX9/RAB11A/PTPN23/ANLN/PML/FBXW7/PRKD1/SYDE1/EPHA2/PTEN/KLF4/TGFBR1/FGFR1/AKT1
BP	GO:0071229	cellular response to acid chemical	11/150	209/18670	1.01793436438552e-06	1.33635582570042e-05	7.67978951066656e-06	1958/6662/891/472/598/9314/1385/5916/207/7525/10413	11	EGR1/SOX9/CCNB1/ATM/BCL2L1/KLF4/CREB1/RARG/AKT1/YES1/YAP1
BP	GO:0006997	nucleus organization	9/150	130/18670	1.05632678961467e-06	1.38073408025924e-05	7.93482312320302e-06	9525/891/5371/5518/5520/7341/983/5515/79607	9	VPS4B/CCNB1/PML/PPP2R1A/PPP2R2A/SUMO1/CDK1/PPP2CA/FAM118B
BP	GO:0008544	epidermis development	16/150	464/18670	1.05922403012569e-06	1.38073408025924e-05	7.93482312320302e-06	2735/6615/6662/182/861/60485/5727/2810/4089/1499/23513/1969/9314/2260/865/10413	16	GLI1/SNAI1/SOX9/JAG1/RUNX1/SAV1/PTCH1/SFN/SMAD4/CTNNB1/SCRIB/EPHA2/KLF4/FGFR1/CBFB/YAP1
BP	GO:0009612	response to mechanical stimulus	11/150	210/18670	1.06687277551361e-06	1.3858076298837e-05	7.96397987355228e-06	7040/6662/891/5595/2697/5727/632/2022/5601/207/4212	11	TGFB1/SOX9/CCNB1/MAPK3/GJA1/PTCH1/BGLAP/ENG/MAPK9/AKT1/MEIS2
BP	GO:0090132	epithelium migration	14/150	355/18670	1.08587243807866e-06	1.40553804353409e-05	8.07736690781318e-06	23411/7040/6662/8766/25930/54443/55294/5587/1969/5728/9314/7046/2260/207	14	SIRT1/TGFB1/SOX9/RAB11A/PTPN23/ANLN/FBXW7/PRKD1/EPHA2/PTEN/KLF4/TGFBR1/FGFR1/AKT1
BP	GO:0034329	cell junction assembly	15/150	409/18670	1.09477754257148e-06	1.41210991417699e-05	8.11513423164873e-06	6615/64398/8826/7082/2697/5584/861/1495/1499/1969/5728/56288/6591/1500/865	15	SNAI1/MPP5/IQGAP1/TJP1/GJA1/PRKCI/RUNX1/CTNNA1/CTNNB1/EPHA2/PTEN/PARD3/SNAI2/CTNND1/CBFB
BP	GO:0090596	sensory organ morphogenesis	12/150	256/18670	1.10450411345994e-06	1.4196918726668e-05	8.15870634332777e-06	5594/6662/182/5595/4211/5584/1499/23513/1969/5916/2260/8842	12	MAPK1/SOX9/JAG1/MAPK3/MEIS1/PRKCI/CTNNB1/SCRIB/EPHA2/RARG/FGFR1/PROM1
BP	GO:0044773	mitotic DNA damage checkpoint	8/150	97/18670	1.13723764282896e-06	1.45669085569307e-05	8.37133264860208e-06	595/891/57551/5371/7157/472/2810/983	8	CCND1/CCNB1/TAOK1/PML/TP53/ATM/SFN/CDK1
BP	GO:0043616	keratinocyte proliferation	6/150	43/18670	1.16064564291642e-06	1.47642130231678e-05	8.48471987235452e-06	4853/5727/5587/2810/6591/10413	6	NOTCH2/PTCH1/PRKD1/SFN/SNAI2/YAP1
BP	GO:1901985	positive regulation of protein acetylation	6/150	43/18670	1.16064564291642e-06	1.47642130231678e-05	8.48471987235452e-06	7040/57551/5595/4089/6591/23558	6	TGFB1/TAOK1/MAPK3/SMAD4/SNAI2/WBP2
BP	GO:0061314	Notch signaling involved in heart development	4/150	11/18670	1.26433694059713e-06	1.59730786776124e-05	9.17943258241752e-06	6615/182/4853/6591	4	SNAI1/JAG1/NOTCH2/SNAI2
BP	GO:2001241	positive regulation of extrinsic apoptotic signaling pathway in absence of ligand	4/150	11/18670	1.26433694059713e-06	1.59730786776124e-05	9.17943258241752e-06	1495/5519/5518/5499	4	CTNNA1/PPP2R1B/PPP2R1A/PPP1CA
BP	GO:0042770	signal transduction in response to DNA damage	9/150	133/18670	1.27922355678956e-06	1.61059921535723e-05	9.2558154962248e-06	23411/6615/891/5371/7157/472/2810/983/6591	9	SIRT1/SNAI1/CCNB1/PML/TP53/ATM/SFN/CDK1/SNAI2
BP	GO:1903050	regulation of proteolysis involved in cellular protein catabolic process	11/150	214/18670	1.28397843873823e-06	1.6110872314644e-05	9.25862003443894e-06	8312/5371/55294/1453/2932/29978/8945/5728/7341/5601/207	11	AXIN1/PML/FBXW7/CSNK1D/GSK3B/UBQLN2/BTRC/PTEN/SUMO1/MAPK9/AKT1
BP	GO:0072659	protein localization to plasma membrane	12/150	260/18670	1.29966979845783e-06	1.62524809712236e-05	9.33999990756139e-06	7040/64398/8766/5584/8642/598/5727/23513/1969/367/5962/207	12	TGFB1/MPP5/RAB11A/PRKCI/DCHS1/BCL2L1/PTCH1/SCRIB/EPHA2/AR/RDX/AKT1
BP	GO:0090130	tissue migration	14/150	361/18670	1.32343665165562e-06	1.64937763782351e-05	9.47866791050649e-06	23411/7040/6662/8766/25930/54443/55294/5587/1969/5728/9314/7046/2260/207	14	SIRT1/TGFB1/SOX9/RAB11A/PTPN23/ANLN/FBXW7/PRKD1/EPHA2/PTEN/KLF4/TGFBR1/FGFR1/AKT1
BP	GO:0071300	cellular response to retinoic acid	7/150	69/18670	1.3354009472463e-06	1.65868488026653e-05	9.53215490963686e-06	6662/472/9314/1385/5916/7525/10413	7	SOX9/ATM/KLF4/CREB1/RARG/YES1/YAP1
BP	GO:0001558	regulation of cell growth	15/150	416/18670	1.35191604221224e-06	1.67356318111442e-05	9.61765774996629e-06	23411/7040/5300/8766/5925/5371/7157/2697/5518/2932/2810/4089/7046/5515/207	15	SIRT1/TGFB1/PIN1/RAB11A/RB1/PML/TP53/GJA1/PPP2R1A/GSK3B/SFN/SMAD4/TGFBR1/PPP2CA/AKT1
BP	GO:0048565	digestive tract development	9/150	134/18670	1.36203225792462e-06	1.68044715701804e-05	9.65721868495051e-06	7040/2735/891/5925/8642/348093/60485/1499/79633	9	TGFB1/GLI1/CCNB1/RB1/DCHS1/RBPMS2/SAV1/CTNNB1/FAT4
BP	GO:0009648	photoperiodism	5/150	25/18670	1.46124555381273e-06	1.79087536478909e-05	1.02918291497774e-05	5371/7157/5499/5501/5500	5	PML/TP53/PPP1CA/PPP1CC/PPP1CB
BP	GO:0060444	branching involved in mammary gland duct morphogenesis	5/150	25/18670	1.46124555381273e-06	1.79087536478909e-05	1.02918291497774e-05	7040/5371/1969/8945/367	5	TGFB1/PML/EPHA2/BTRC/AR
BP	GO:0010001	glial cell differentiation	11/150	218/18670	1.5390472290037e-06	1.87998186350817e-05	1.08039077002909e-05	5594/7040/6662/3845/64398/5595/1499/5728/56288/983/207	11	MAPK1/TGFB1/SOX9/KRAS/MPP5/MAPK3/CTNNB1/PTEN/PARD3/CDK1/AKT1
BP	GO:0016311	dephosphorylation	16/150	478/18670	1.56044653094618e-06	1.89983077645559e-05	1.09179757280723e-05	7040/5300/25930/8826/23261/5519/5518/2932/5520/5499/5501/8945/5728/7529/5500/5515	16	TGFB1/PIN1/PTPN23/IQGAP1/CAMTA1/PPP2R1B/PPP2R1A/GSK3B/PPP2R2A/PPP1CA/PPP1CC/BTRC/PTEN/YWHAB/PPP1CB/PPP2CA
BP	GO:0072331	signal transduction by p53 class mediator	12/150	267/18670	1.71562499055214e-06	2.07506248857273e-05	1.19249999343296e-05	23411/6615/5300/891/5371/7157/472/2810/7159/983/6591/207	12	SIRT1/SNAI1/PIN1/CCNB1/PML/TP53/ATM/SFN/TP53BP2/CDK1/SNAI2/AKT1
BP	GO:1901988	negative regulation of cell cycle phase transition	12/150	267/18670	1.71562499055214e-06	2.07506248857273e-05	1.19249999343296e-05	595/891/57551/5925/5371/7157/472/2810/84936/5728/9314/983	12	CCND1/CCNB1/TAOK1/RB1/PML/TP53/ATM/SFN/ZFYVE19/PTEN/KLF4/CDK1
BP	GO:0070371	ERK1 and ERK2 cascade	13/150	317/18670	1.73821171926727e-06	2.09551079489444e-05	1.20425125648582e-05	5594/7040/6662/5300/4853/5595/55294/4089/1969/5728/9314/51074/3265	13	MAPK1/TGFB1/SOX9/PIN1/NOTCH2/MAPK3/FBXW7/SMAD4/EPHA2/PTEN/KLF4/APIP/HRAS
BP	GO:0061035	regulation of cartilage development	7/150	72/18670	1.787054340463e-06	2.14737572051075e-05	1.23405706898422e-05	7040/6662/1499/7046/6591/5916/4086	7	TGFB1/SOX9/CTNNB1/TGFBR1/SNAI2/RARG/SMAD1
BP	GO:0045444	fat cell differentiation	11/150	223/18670	1.91980257545582e-06	2.29347952005926e-05	1.31802021754558e-05	23411/7040/595/182/4091/60485/9314/6591/1385/25937/207	11	SIRT1/TGFB1/CCND1/JAG1/SMAD6/SAV1/KLF4/SNAI2/CREB1/WWTR1/AKT1
BP	GO:0007548	sex differentiation	12/150	270/18670	1.92729371433551e-06	2.29347952005926e-05	1.31802021754558e-05	23411/595/6662/472/2697/598/1495/4089/1499/367/7046/4090	12	SIRT1/CCND1/SOX9/ATM/GJA1/BCL2L1/CTNNA1/SMAD4/CTNNB1/AR/TGFBR1/SMAD5
BP	GO:0045927	positive regulation of growth	12/150	270/18670	1.92729371433551e-06	2.29347952005926e-05	1.31802021754558e-05	5594/2735/5300/891/8766/2810/7046/983/1385/2260/207/10413	12	MAPK1/GLI1/PIN1/CCNB1/RAB11A/SFN/TGFBR1/CDK1/CREB1/FGFR1/AKT1/YAP1
BP	GO:0001701	in utero embryonic development	14/150	373/18670	1.94257992733547e-06	2.30423709065612e-05	1.32420239419653e-05	5594/6615/891/7157/2697/598/430/5727/4089/1499/367/7046/2260/207	14	MAPK1/SNAI1/CCNB1/TP53/GJA1/BCL2L1/ASCL2/PTCH1/SMAD4/CTNNB1/AR/TGFBR1/FGFR1/AKT1
BP	GO:0070849	response to epidermal growth factor	6/150	47/18670	1.99087796769283e-06	2.35395795603169e-05	1.35277605497077e-05	5594/6662/5595/8826/6591/207	6	MAPK1/SOX9/MAPK3/IQGAP1/SNAI2/AKT1
BP	GO:0072078	nephron tubule morphogenesis	7/150	74/18670	2.15404778008878e-06	2.53874832611741e-05	1.45897165935726e-05	7040/6662/8642/5727/4089/1499/79633	7	TGFB1/SOX9/DCHS1/PTCH1/SMAD4/CTNNB1/FAT4
BP	GO:0009649	entrainment of circadian clock	5/150	27/18670	2.19176302492054e-06	2.56679803140695e-05	1.47509130566081e-05	5371/7157/5499/5501/5500	5	PML/TP53/PPP1CA/PPP1CC/PPP1CB
BP	GO:0010971	positive regulation of G2/M transition of mitotic cell cycle	5/150	27/18670	2.19176302492054e-06	2.56679803140695e-05	1.47509130566081e-05	595/9525/891/8766/983	5	CCND1/VPS4B/CCNB1/RAB11A/CDK1
BP	GO:0044774	mitotic DNA integrity checkpoint	8/150	106/18670	2.23307223940684e-06	2.60689983897843e-05	1.49813707200712e-05	595/891/57551/5371/7157/472/2810/983	8	CCND1/CCNB1/TAOK1/PML/TP53/ATM/SFN/CDK1
BP	GO:0033143	regulation of intracellular steroid hormone receptor signaling pathway	7/150	75/18670	2.35992855617558e-06	2.74630171726552e-05	1.57824875050228e-05	23411/8312/861/367/865/23558/10413	7	SIRT1/AXIN1/RUNX1/AR/CBFB/WBP2/YAP1
BP	GO:0048639	positive regulation of developmental growth	10/150	184/18670	2.40477897704837e-06	2.78969485733693e-05	1.60318598469891e-05	5594/2735/5300/891/8766/983/1385/2260/207/10413	10	MAPK1/GLI1/PIN1/CCNB1/RAB11A/CDK1/CREB1/FGFR1/AKT1/YAP1
BP	GO:0030857	negative regulation of epithelial cell differentiation	6/150	49/18670	2.55872745909699e-06	2.94617095485677e-05	1.69310990086645e-05	595/6662/182/2932/1499/10413	6	CCND1/SOX9/JAG1/GSK3B/CTNNB1/YAP1
BP	GO:2001238	positive regulation of extrinsic apoptotic signaling pathway	6/150	49/18670	2.55872745909699e-06	2.94617095485677e-05	1.69310990086645e-05	5371/1495/5519/5518/5499/5728	6	PML/CTNNA1/PPP2R1B/PPP2R1A/PPP1CA/PTEN
BP	GO:0006275	regulation of DNA replication	8/150	108/18670	2.57161032112735e-06	2.94617095485677e-05	1.69310990086645e-05	2735/7157/55294/5518/983/2260/3265/5515	8	GLI1/TP53/FBXW7/PPP2R1A/CDK1/FGFR1/HRAS/PPP2CA
BP	GO:0071156	regulation of cell cycle arrest	8/150	108/18670	2.57161032112735e-06	2.94617095485677e-05	1.69310990086645e-05	7040/595/891/5371/7157/472/2810/983	8	TGFB1/CCND1/CCNB1/PML/TP53/ATM/SFN/CDK1
BP	GO:0072088	nephron epithelium morphogenesis	7/150	76/18670	2.58199106014191e-06	2.9489055792147e-05	1.69468143885475e-05	7040/6662/8642/5727/4089/1499/79633	7	TGFB1/SOX9/DCHS1/PTCH1/SMAD4/CTNNB1/FAT4
BP	GO:2001234	negative regulation of apoptotic signaling pathway	11/150	230/18670	2.59097950902377e-06	2.95003808913232e-05	1.69533227133654e-05	23411/6615/5925/598/1495/1499/367/7046/6591/207/10413	11	SIRT1/SNAI1/RB1/BCL2L1/CTNNA1/CTNNB1/AR/TGFBR1/SNAI2/AKT1/YAP1
BP	GO:0007183	SMAD protein complex assembly	4/150	13/18670	2.70527713773718e-06	3.07069764957307e-05	1.7646730867701e-05	7040/4091/4089/4086	4	TGFB1/SMAD6/SMAD4/SMAD1
BP	GO:0055123	digestive system development	9/150	146/18670	2.77957622758065e-06	3.14535481703835e-05	1.80757717867208e-05	7040/2735/891/5925/8642/348093/60485/1499/79633	9	TGFB1/GLI1/CCNB1/RB1/DCHS1/RBPMS2/SAV1/CTNNB1/FAT4
BP	GO:0042692	muscle cell differentiation	14/150	385/18670	2.80884254756559e-06	3.16875234188668e-05	1.82102330300888e-05	23411/7040/6662/5300/3845/891/5925/348093/1495/4089/1499/2022/983/207	14	SIRT1/TGFB1/SOX9/PIN1/KRAS/CCNB1/RB1/RBPMS2/CTNNA1/SMAD4/CTNNB1/ENG/CDK1/AKT1
BP	GO:0060425	lung morphogenesis	6/150	50/18670	2.8884955472739e-06	3.24867685179677e-05	1.86695443909167e-05	5594/6662/3845/5595/1499/10413	6	MAPK1/SOX9/KRAS/MAPK3/CTNNB1/YAP1
BP	GO:0061333	renal tubule morphogenesis	7/150	78/18670	3.07869767901055e-06	3.44161082965755e-05	1.97783002409162e-05	7040/6662/8642/5727/4089/1499/79633	7	TGFB1/SOX9/DCHS1/PTCH1/SMAD4/CTNNB1/FAT4
BP	GO:0072028	nephron morphogenesis	7/150	78/18670	3.07869767901055e-06	3.44161082965755e-05	1.97783002409162e-05	7040/6662/8642/5727/4089/1499/79633	7	TGFB1/SOX9/DCHS1/PTCH1/SMAD4/CTNNB1/FAT4
BP	GO:0016579	protein deubiquitination	12/150	283/18670	3.13566733887031e-06	3.49470598582857e-05	2.00834282731271e-05	8900/7157/4089/6885/5728/7321/367/7046/7347/983/4086/329	12	CCNA1/TP53/SMAD4/MAP3K7/PTEN/UBE2D1/AR/TGFBR1/UCHL3/CDK1/SMAD1/BIRC2
BP	GO:0046777	protein autophosphorylation	11/150	235/18670	3.18874488979606e-06	3.54315659592098e-05	2.03618649589387e-05	57551/5595/8826/472/2932/5587/2022/92597/2260/207/7525	11	TAOK1/MAPK3/IQGAP1/ATM/GSK3B/PRKD1/ENG/MOB1B/FGFR1/AKT1/YES1
BP	GO:0031647	regulation of protein stability	12/150	284/18670	3.25163733972847e-06	3.60218923311061e-05	2.07011145952684e-05	23411/5594/5300/3845/7157/55294/60485/5587/8945/5728/7341/1385	12	SIRT1/MAPK1/PIN1/KRAS/TP53/FBXW7/SAV1/PRKD1/BTRC/PTEN/SUMO1/CREB1
BP	GO:0071478	cellular response to radiation	10/150	191/18670	3.36129762817909e-06	3.71196984590067e-05	2.13320034516385e-05	23411/7040/1958/7157/472/598/1396/6591/3265/10413	10	SIRT1/TGFB1/EGR1/TP53/ATM/BCL2L1/CRIP1/SNAI2/HRAS/YAP1
BP	GO:0051348	negative regulation of transferase activity	12/150	285/18670	3.37137461464329e-06	3.71196984590067e-05	2.13320034516385e-05	23411/84313/5925/7157/7532/5518/2932/2810/5728/5515/25937/207	12	SIRT1/VPS25/RB1/TP53/YWHAG/PPP2R1A/GSK3B/SFN/PTEN/PPP2CA/WWTR1/AKT1
BP	GO:0003279	cardiac septum development	8/150	112/18670	3.38092130176911e-06	3.71196984590067e-05	2.13320034516385e-05	182/4853/7157/4091/60485/4089/2022/7046	8	JAG1/NOTCH2/TP53/SMAD6/SAV1/SMAD4/ENG/TGFBR1
BP	GO:0043405	regulation of MAP kinase activity	13/150	337/18670	3.40749796656779e-06	3.73004747734972e-05	2.14358922525926e-05	5594/7040/3845/57551/5595/8826/5518/6885/7046/983/2260/3265/5515	13	MAPK1/TGFB1/KRAS/TAOK1/MAPK3/IQGAP1/PPP2R1A/MAP3K7/TGFBR1/CDK1/FGFR1/HRAS/PPP2CA
BP	GO:0006979	response to oxidative stress	15/150	451/18670	3.64447555223221e-06	3.97765393851615e-05	2.28588407418115e-05	23411/5594/5052/5595/5371/7157/55294/5587/1499/7295/9314/2878/983/5601/207	15	SIRT1/MAPK1/PRDX1/MAPK3/PML/TP53/FBXW7/PRKD1/CTNNB1/TXN/KLF4/GPX3/CDK1/MAPK9/AKT1
BP	GO:1901654	response to ketone	10/150	193/18670	3.68904686936981e-06	4.01442297967706e-05	2.30701456137581e-05	23411/7040/595/598/632/9314/367/207/23558/10413	10	SIRT1/TGFB1/CCND1/BCL2L1/BGLAP/KLF4/AR/AKT1/WBP2/YAP1
BP	GO:0048308	organelle inheritance	4/150	14/18670	3.76373572149504e-06	4.06919028658656e-05	2.33848831866726e-05	5594/5595/983/7534	4	MAPK1/MAPK3/CDK1/YWHAZ
BP	GO:0048313	Golgi inheritance	4/150	14/18670	3.76373572149504e-06	4.06919028658656e-05	2.33848831866726e-05	5594/5595/983/7534	4	MAPK1/MAPK3/CDK1/YWHAZ
BP	GO:0035066	positive regulation of histone acetylation	5/150	30/18670	3.79452821519593e-06	4.06919028658656e-05	2.33848831866726e-05	7040/5595/4089/6591/23558	5	TGFB1/MAPK3/SMAD4/SNAI2/WBP2
BP	GO:0061037	negative regulation of cartilage development	5/150	30/18670	3.79452821519593e-06	4.06919028658656e-05	2.33848831866726e-05	6662/1499/7046/6591/5916	5	SOX9/CTNNB1/TGFBR1/SNAI2/RARG
BP	GO:1902751	positive regulation of cell cycle G2/M phase transition	5/150	30/18670	3.79452821519593e-06	4.06919028658656e-05	2.33848831866726e-05	595/9525/891/8766/983	5	CCND1/VPS4B/CCNB1/RAB11A/CDK1
BP	GO:0035065	regulation of histone acetylation	6/150	53/18670	4.09115254428795e-06	4.37456861909514e-05	2.51398359243201e-05	23411/7040/5595/4089/6591/23558	6	SIRT1/TGFB1/MAPK3/SMAD4/SNAI2/WBP2
BP	GO:1904375	regulation of protein localization to cell periphery	8/150	115/18670	4.1213087331718e-06	4.39110439130445e-05	2.52348639456911e-05	7040/8766/5584/598/1969/367/3265/207	8	TGFB1/RAB11A/PRKCI/BCL2L1/EPHA2/AR/HRAS/AKT1
BP	GO:0001101	response to acid chemical	13/150	343/18670	4.13042348545038e-06	4.39110439130445e-05	2.52348639456911e-05	1958/6662/891/472/2697/598/5727/9314/1385/5916/207/7525/10413	13	EGR1/SOX9/CCNB1/ATM/GJA1/BCL2L1/PTCH1/KLF4/CREB1/RARG/AKT1/YES1/YAP1
BP	GO:0010632	regulation of epithelial cell migration	12/150	291/18670	4.17495342144853e-06	4.42569056658725e-05	2.5433624291583e-05	23411/7040/6662/8766/25930/55294/5587/1969/5728/9314/2260/207	12	SIRT1/TGFB1/SOX9/RAB11A/PTPN23/FBXW7/PRKD1/EPHA2/PTEN/KLF4/FGFR1/AKT1
BP	GO:0071158	positive regulation of cell cycle arrest	7/150	82/18670	4.31324249287055e-06	4.55918382699125e-05	2.62007853435116e-05	7040/891/5371/7157/472/2810/983	7	TGFB1/CCNB1/PML/TP53/ATM/SFN/CDK1
BP	GO:1902895	positive regulation of pri-miRNA transcription by RNA polymerase II	5/150	31/18670	4.49506140296795e-06	4.73779471872822e-05	2.72272290694059e-05	7040/7157/4091/4086/7003	5	TGFB1/TP53/SMAD6/SMAD1/TEAD1
BP	GO:0002761	regulation of myeloid leukocyte differentiation	8/150	117/18670	4.68771724799902e-06	4.91278094541715e-05	2.82328425163577e-05	7040/4853/5925/55294/861/1499/632/1385	8	TGFB1/NOTCH2/RB1/FBXW7/RUNX1/CTNNB1/BGLAP/CREB1
BP	GO:0031398	positive regulation of protein ubiquitination	8/150	117/18670	4.68771724799902e-06	4.91278094541715e-05	2.82328425163577e-05	5300/8312/57561/55294/5728/7321/5601/329	8	PIN1/AXIN1/ARRDC3/FBXW7/PTEN/UBE2D1/MAPK9/BIRC2
BP	GO:0050768	negative regulation of neurogenesis	12/150	295/18670	4.80023879158717e-06	5.01645351336121e-05	2.8828629569872e-05	7040/6662/7533/182/4854/7157/4211/1495/2932/430/1499/5728	12	TGFB1/SOX9/YWHAH/JAG1/NOTCH3/TP53/MEIS1/CTNNA1/GSK3B/ASCL2/CTNNB1/PTEN
BP	GO:0019827	stem cell population maintenance	9/150	157/18670	5.04920525277719e-06	5.26172829872742e-05	3.02381783499651e-05	6662/182/4853/60485/430/4089/1499/9314/10413	9	SOX9/JAG1/NOTCH2/SAV1/ASCL2/SMAD4/CTNNB1/KLF4/YAP1
BP	GO:0070646	protein modification by small protein removal	12/150	299/18670	5.5065407860826e-06	5.7221490027771e-05	3.28841308915355e-05	8900/7157/4089/6885/5728/7321/367/7046/7347/983/4086/329	12	CCNA1/TP53/SMAD4/MAP3K7/PTEN/UBE2D1/AR/TGFBR1/UCHL3/CDK1/SMAD1/BIRC2
BP	GO:0098727	maintenance of cell number	9/150	159/18670	5.59882437984824e-06	5.80170312844387e-05	3.33413137226918e-05	6662/182/4853/60485/430/4089/1499/9314/10413	9	SOX9/JAG1/NOTCH2/SAV1/ASCL2/SMAD4/CTNNB1/KLF4/YAP1
BP	GO:0017015	regulation of transforming growth factor beta receptor signaling pathway	8/150	120/18670	5.66028153865682e-06	5.82897855852728e-05	3.34980605694709e-05	23411/7040/5300/7157/4091/4089/2022/7046	8	SIRT1/TGFB1/PIN1/TP53/SMAD6/SMAD4/ENG/TGFBR1
BP	GO:0006977	DNA damage response, signal transduction by p53 class mediator resulting in cell cycle arrest	6/150	56/18670	5.67254893605663e-06	5.82897855852728e-05	3.34980605694709e-05	891/5371/7157/472/2810/983	6	CCNB1/PML/TP53/ATM/SFN/CDK1
BP	GO:0060688	regulation of morphogenesis of a branching structure	6/150	56/18670	5.67254893605663e-06	5.82897855852728e-05	3.34980605694709e-05	7040/6662/1499/367/6591/2260	6	TGFB1/SOX9/CTNNB1/AR/SNAI2/FGFR1
BP	GO:0002573	myeloid leukocyte differentiation	10/150	204/18670	6.03503342258824e-06	6.18423285998001e-05	3.5539641266353e-05	23411/7040/4853/5925/55294/861/1499/1969/632/1385	10	SIRT1/TGFB1/NOTCH2/RB1/FBXW7/RUNX1/CTNNB1/EPHA2/BGLAP/CREB1
BP	GO:0010837	regulation of keratinocyte proliferation	5/150	33/18670	6.198091692927e-06	6.29883202622801e-05	3.61982214573147e-05	4853/5587/2810/6591/10413	5	NOTCH2/PRKD1/SFN/SNAI2/YAP1
BP	GO:0051443	positive regulation of ubiquitin-protein transferase activity	5/150	33/18670	6.198091692927e-06	6.29883202622801e-05	3.61982214573147e-05	5300/8312/57561/55294/5728	5	PIN1/AXIN1/ARRDC3/FBXW7/PTEN
BP	GO:2000758	positive regulation of peptidyl-lysine acetylation	5/150	33/18670	6.198091692927e-06	6.29883202622801e-05	3.61982214573147e-05	7040/5595/4089/6591/23558	5	TGFB1/MAPK3/SMAD4/SNAI2/WBP2
BP	GO:0072431	signal transduction involved in mitotic G1 DNA damage checkpoint	6/150	57/18670	6.29818376144269e-06	6.36547942355125e-05	3.65812317102973e-05	891/5371/7157/472/2810/983	6	CCNB1/PML/TP53/ATM/SFN/CDK1
BP	GO:1902400	intracellular signal transduction involved in G1 DNA damage checkpoint	6/150	57/18670	6.29818376144269e-06	6.36547942355125e-05	3.65812317102973e-05	891/5371/7157/472/2810/983	6	CCNB1/PML/TP53/ATM/SFN/CDK1
BP	GO:1903844	regulation of cellular response to transforming growth factor beta stimulus	8/150	122/18670	6.39932369474786e-06	6.4500287185587e-05	3.70671208548237e-05	23411/7040/5300/7157/4091/4089/2022/7046	8	SIRT1/TGFB1/PIN1/TP53/SMAD6/SMAD4/ENG/TGFBR1
BP	GO:0009913	epidermal cell differentiation	13/150	358/18670	6.56436426694753e-06	6.58041841868735e-05	3.78164463204586e-05	2735/182/861/60485/5727/2810/1499/23513/1969/9314/2260/865/10413	13	GLI1/JAG1/RUNX1/SAV1/PTCH1/SFN/CTNNB1/SCRIB/EPHA2/KLF4/FGFR1/CBFB/YAP1
BP	GO:0045862	positive regulation of proteolysis	13/150	358/18670	6.56436426694753e-06	6.58041841868735e-05	3.78164463204586e-05	23411/8312/5595/5371/55294/1453/2932/29978/8945/5728/7341/5601/207	13	SIRT1/AXIN1/MAPK3/PML/FBXW7/CSNK1D/GSK3B/UBQLN2/BTRC/PTEN/SUMO1/MAPK9/AKT1
BP	GO:0002062	chondrocyte differentiation	8/150	123/18670	6.79843019406017e-06	6.78886350030295e-05	3.90143416119335e-05	7040/6662/1499/7046/6591/864/5916/2260	8	TGFB1/SOX9/CTNNB1/TGFBR1/SNAI2/RUNX3/RARG/FGFR1
BP	GO:1903706	regulation of hemopoiesis	15/150	475/18670	6.80910679076197e-06	6.78886350030295e-05	3.90143416119335e-05	7040/182/4853/5925/4211/55294/861/1499/632/864/1385/5916/865/4212/10413	15	TGFB1/JAG1/NOTCH2/RB1/MEIS1/FBXW7/RUNX1/CTNNB1/BGLAP/RUNX3/CREB1/RARG/CBFB/MEIS2/YAP1
BP	GO:1901215	negative regulation of neuron death	10/150	208/18670	7.16239607181165e-06	7.12095598820843e-05	4.0922815654654e-05	23411/5300/3845/5584/598/2932/1499/1385/3265/207	10	SIRT1/PIN1/KRAS/PRKCI/BCL2L1/GSK3B/CTNNB1/CREB1/HRAS/AKT1
BP	GO:0010948	negative regulation of cell cycle process	13/150	361/18670	7.1807959544959e-06	7.12095598820843e-05	4.0922815654654e-05	595/891/57551/5925/5371/7157/472/55294/2810/84936/5728/9314/983	13	CCND1/CCNB1/TAOK1/RB1/PML/TP53/ATM/FBXW7/SFN/ZFYVE19/PTEN/KLF4/CDK1
BP	GO:0043516	regulation of DNA damage response, signal transduction by p53 class mediator	5/150	34/18670	7.21987480452926e-06	7.1405142503776e-05	4.10352133662253e-05	23411/6615/7157/472/6591	5	SIRT1/SNAI1/TP53/ATM/SNAI2
BP	GO:0001654	eye development	13/150	362/18670	7.39734580796888e-06	7.29647291058748e-05	4.19314789114813e-05	7040/6662/182/4211/2697/5584/1499/1969/9314/7046/5916/8842/4212	13	TGFB1/SOX9/JAG1/MEIS1/GJA1/PRKCI/CTNNB1/EPHA2/KLF4/TGFBR1/RARG/PROM1/MEIS2
BP	GO:0045843	negative regulation of striated muscle tissue development	6/150	59/18670	7.7175917583621e-06	7.51192506506538e-05	4.31696425533711e-05	7040/4211/2697/60485/4089/5728	6	TGFB1/MEIS1/GJA1/SAV1/SMAD4/PTEN
BP	GO:0072413	signal transduction involved in mitotic cell cycle checkpoint	6/150	59/18670	7.7175917583621e-06	7.51192506506538e-05	4.31696425533711e-05	891/5371/7157/472/2810/983	6	CCNB1/PML/TP53/ATM/SFN/CDK1
BP	GO:1902402	signal transduction involved in mitotic DNA damage checkpoint	6/150	59/18670	7.7175917583621e-06	7.51192506506538e-05	4.31696425533711e-05	891/5371/7157/472/2810/983	6	CCNB1/PML/TP53/ATM/SFN/CDK1
BP	GO:1902403	signal transduction involved in mitotic DNA integrity checkpoint	6/150	59/18670	7.7175917583621e-06	7.51192506506538e-05	4.31696425533711e-05	891/5371/7157/472/2810/983	6	CCNB1/PML/TP53/ATM/SFN/CDK1
BP	GO:2000756	regulation of peptidyl-lysine acetylation	6/150	59/18670	7.7175917583621e-06	7.51192506506538e-05	4.31696425533711e-05	23411/7040/5595/4089/6591/23558	6	SIRT1/TGFB1/MAPK3/SMAD4/SNAI2/WBP2
BP	GO:0043406	positive regulation of MAP kinase activity	11/150	258/18670	7.77427523381567e-06	7.5471845625121e-05	4.33722723570769e-05	5594/7040/3845/57551/5595/8826/6885/7046/983/2260/3265	11	MAPK1/TGFB1/KRAS/TAOK1/MAPK3/IQGAP1/MAP3K7/TGFBR1/CDK1/FGFR1/HRAS
BP	GO:0150063	visual system development	13/150	366/18670	8.32235260828376e-06	8.05804692177396e-05	4.63081037521301e-05	7040/6662/182/4211/2697/5584/1499/1969/9314/7046/5916/8842/4212	13	TGFB1/SOX9/JAG1/MEIS1/GJA1/PRKCI/CTNNB1/EPHA2/KLF4/TGFBR1/RARG/PROM1/MEIS2
BP	GO:0048635	negative regulation of muscle organ development	6/150	60/18670	8.51868537135231e-06	8.22655244369598e-05	4.72764737886568e-05	7040/4211/2697/60485/4089/5728	6	TGFB1/MEIS1/GJA1/SAV1/SMAD4/PTEN
BP	GO:0035270	endocrine system development	8/150	127/18670	8.61216730418461e-06	8.29511362536215e-05	4.76704822059305e-05	5594/2735/6662/5595/2932/7046/1385/207	8	MAPK1/GLI1/SOX9/MAPK3/GSK3B/TGFBR1/CREB1/AKT1
BP	GO:0034614	cellular response to reactive oxygen species	9/150	168/18670	8.75399555402439e-06	8.40976291635312e-05	4.83293504545096e-05	23411/5594/5052/5595/7295/9314/983/5601/207	9	SIRT1/MAPK1/PRDX1/MAPK3/TXN/KLF4/CDK1/MAPK9/AKT1
BP	GO:2000641	regulation of early endosome to late endosome transport	4/150	17/18670	8.78220575906205e-06	8.41494988186491e-05	4.83591589849651e-05	5594/5595/25930/5962	4	MAPK1/MAPK3/PTPN23/RDX
BP	GO:0034504	protein localization to nucleus	11/150	262/18670	8.98925888509457e-06	8.59103005883779e-05	4.93710591616593e-05	5594/7040/6662/5300/5371/7157/2932/7295/7341/983/207	11	MAPK1/TGFB1/SOX9/PIN1/PML/TP53/GSK3B/TXN/SUMO1/CDK1/AKT1
BP	GO:0009416	response to light stimulus	12/150	314/18670	9.03698395440565e-06	8.6143239813443e-05	4.95049250215503e-05	23411/595/3845/5371/7157/5499/1396/5501/5500/1385/207/4212	12	SIRT1/CCND1/KRAS/PML/TP53/PPP1CA/CRIP1/PPP1CC/PPP1CB/CREB1/AKT1/MEIS2
BP	GO:0007405	neuroblast proliferation	6/150	61/18670	9.38584347740343e-06	8.92380839900547e-05	5.12834746703486e-05	7040/7157/1495/1499/7005/2260	6	TGFB1/TP53/CTNNA1/CTNNB1/TEAD3/FGFR1
BP	GO:0048880	sensory system development	13/150	371/18670	9.62121887120245e-06	9.11161554691164e-05	5.23627675778061e-05	7040/6662/182/4211/2697/5584/1499/1969/9314/7046/5916/8842/4212	13	TGFB1/SOX9/JAG1/MEIS1/GJA1/PRKCI/CTNNB1/EPHA2/KLF4/TGFBR1/RARG/PROM1/MEIS2
BP	GO:0051961	negative regulation of nervous system development	12/150	316/18670	9.63277328082282e-06	9.11161554691164e-05	5.23627675778061e-05	7040/6662/7533/182/4854/7157/4211/1495/2932/430/1499/5728	12	TGFB1/SOX9/YWHAH/JAG1/NOTCH3/TP53/MEIS1/CTNNA1/GSK3B/ASCL2/CTNNB1/PTEN
BP	GO:0003205	cardiac chamber development	9/150	171/18670	1.00977931564477e-05	9.52704832586589e-05	5.47501828431437e-05	7040/182/4853/7157/4091/60485/4089/2022/7046	9	TGFB1/JAG1/NOTCH2/TP53/SMAD6/SAV1/SMAD4/ENG/TGFBR1
BP	GO:0009880	embryonic pattern specification	6/150	62/18670	1.03231170509836e-05	9.64100729141231e-05	5.54050839192033e-05	4091/5727/4089/1499/4086/4090	6	SMAD6/PTCH1/SMAD4/CTNNB1/SMAD1/SMAD5
BP	GO:0032835	glomerulus development	6/150	62/18670	1.03231170509836e-05	9.64100729141231e-05	5.54050839192033e-05	1958/182/4854/8826/25937/8842	6	EGR1/JAG1/NOTCH3/IQGAP1/WWTR1/PROM1
BP	GO:0060393	regulation of pathway-restricted SMAD protein phosphorylation	6/150	62/18670	1.03231170509836e-05	9.64100729141231e-05	5.54050839192033e-05	7040/5300/4091/4089/2022/7046	6	TGFB1/PIN1/SMAD6/SMAD4/ENG/TGFBR1
BP	GO:1901862	negative regulation of muscle tissue development	6/150	62/18670	1.03231170509836e-05	9.64100729141231e-05	5.54050839192033e-05	7040/4211/2697/60485/4089/5728	6	TGFB1/MEIS1/GJA1/SAV1/SMAD4/PTEN
BP	GO:0008406	gonad development	10/150	217/18670	1.0384173309451e-05	9.67353922691033e-05	5.55920389293844e-05	23411/595/6662/472/2697/598/1495/4089/367/7046	10	SIRT1/CCND1/SOX9/ATM/GJA1/BCL2L1/CTNNA1/SMAD4/AR/TGFBR1
BP	GO:0035690	cellular response to drug	14/150	433/18670	1.07515959799883e-05	9.99058880860873e-05	5.74140641752522e-05	23411/5594/7040/1958/6662/5595/7157/1495/2932/1499/5728/7295/9314/983	14	SIRT1/MAPK1/TGFB1/EGR1/SOX9/MAPK3/TP53/CTNNA1/GSK3B/CTNNB1/PTEN/TXN/KLF4/CDK1
BP	GO:0032885	regulation of polysaccharide biosynthetic process	5/150	37/18670	1.10928664432549e-05	0.000102303960772919	5.87921921492512e-05	7040/2932/5499/5500/207	5	TGFB1/GSK3B/PPP1CA/PPP1CB/AKT1
BP	GO:0034405	response to fluid shear stress	5/150	37/18670	1.10928664432549e-05	0.000102303960772919	5.87921921492512e-05	7040/2697/4091/9314/207	5	TGFB1/GJA1/SMAD6/KLF4/AKT1
BP	GO:0071276	cellular response to cadmium ion	5/150	37/18670	1.10928664432549e-05	0.000102303960772919	5.87921921492512e-05	5594/5595/7341/5601/207	5	MAPK1/MAPK3/SUMO1/MAPK9/AKT1
BP	GO:2000647	negative regulation of stem cell proliferation	4/150	18/18670	1.12209552384356e-05	0.000103227191707204	5.93227558740234e-05	7040/7157/1495/6591	4	TGFB1/TP53/CTNNA1/SNAI2
BP	GO:0046686	response to cadmium ion	6/150	63/18670	1.13347181679154e-05	0.000104014366471243	5.97751306367676e-05	5594/5595/7341/983/5601/207	6	MAPK1/MAPK3/SUMO1/CDK1/MAPK9/AKT1
BP	GO:0045598	regulation of fat cell differentiation	8/150	132/18670	1.14390303775875e-05	0.000104711124225608	6.0175544418078e-05	23411/7040/182/60485/6591/1385/25937/207	8	SIRT1/TGFB1/JAG1/SAV1/SNAI2/CREB1/WWTR1/AKT1
BP	GO:1903076	regulation of protein localization to plasma membrane	7/150	95/18670	1.14923350956505e-05	0.000104900146477672	6.02841720066862e-05	7040/8766/5584/598/1969/367/207	7	TGFB1/RAB11A/PRKCI/BCL2L1/EPHA2/AR/AKT1
BP	GO:0043491	protein kinase B signaling	11/150	269/18670	1.15165517276924e-05	0.000104900146477672	6.02841720066862e-05	23411/7040/6662/1969/5728/2022/7295/9314/7046/2260/207	11	SIRT1/TGFB1/SOX9/EPHA2/PTEN/ENG/TXN/KLF4/TGFBR1/FGFR1/AKT1
BP	GO:0045137	development of primary sexual characteristics	10/150	223/18670	1.31687130840772e-05	0.000119488013901968	6.86675493283199e-05	23411/595/6662/472/2697/598/1495/4089/367/7046	10	SIRT1/CCND1/SOX9/ATM/GJA1/BCL2L1/CTNNA1/SMAD4/AR/TGFBR1
BP	GO:0030316	osteoclast differentiation	7/150	97/18670	1.31828738568991e-05	0.000119488013901968	6.86675493283199e-05	7040/4853/55294/1499/1969/632/1385	7	TGFB1/NOTCH2/FBXW7/CTNNB1/EPHA2/BGLAP/CREB1
BP	GO:0007498	mesoderm development	8/150	135/18670	1.34834807185123e-05	0.000121615062030787	6.9889924506714e-05	6615/4089/1969/9314/2260/5515/4086/10413	8	SNAI1/SMAD4/EPHA2/KLF4/FGFR1/PPP2CA/SMAD1/YAP1
BP	GO:1903322	positive regulation of protein modification by small protein conjugation or removal	8/150	135/18670	1.34834807185123e-05	0.000121615062030787	6.9889924506714e-05	5300/8312/57561/55294/5728/7321/5601/329	8	PIN1/AXIN1/ARRDC3/FBXW7/PTEN/UBE2D1/MAPK9/BIRC2
BP	GO:0046677	response to antibiotic	12/150	327/18670	1.35663223139255e-05	0.000122056284345954	7.01434868022287e-05	23411/595/1958/7157/598/1396/632/5728/7295/9314/983/329	12	SIRT1/CCND1/EGR1/TP53/BCL2L1/CRIP1/BGLAP/PTEN/TXN/KLF4/CDK1/BIRC2
BP	GO:0060389	pathway-restricted SMAD protein phosphorylation	6/150	65/18670	1.35985722055264e-05	0.000122056284345954	7.01434868022287e-05	7040/5300/4091/4089/2022/7046	6	TGFB1/PIN1/SMAD6/SMAD4/ENG/TGFBR1
BP	GO:0022408	negative regulation of cell-cell adhesion	9/150	180/18670	1.52367532470957e-05	0.000136097779003719	7.82128738107577e-05	7040/182/861/9314/9306/864/5962/865/207	9	TGFB1/JAG1/RUNX1/KLF4/SOCS6/RUNX3/RDX/CBFB/AKT1
BP	GO:1901796	regulation of signal transduction by p53 class mediator	9/150	180/18670	1.52367532470957e-05	0.000136097779003719	7.82128738107577e-05	23411/6615/5300/5371/7157/472/7159/6591/207	9	SIRT1/SNAI1/PIN1/PML/TP53/ATM/TP53BP2/SNAI2/AKT1
BP	GO:0008584	male gonad development	8/150	138/18670	1.58272627322803e-05	0.000141030850771454	8.10478188223049e-05	595/6662/2697/598/1495/4089/367/7046	8	CCND1/SOX9/GJA1/BCL2L1/CTNNA1/SMAD4/AR/TGFBR1
BP	GO:0001709	cell fate determination	5/150	40/18670	1.64236489699837e-05	0.00014564144483238	8.36974418662633e-05	182/4853/5727/1499/9314	5	JAG1/NOTCH2/PTCH1/CTNNB1/KLF4
BP	GO:0046621	negative regulation of organ growth	5/150	40/18670	1.64236489699837e-05	0.00014564144483238	8.36974418662633e-05	4211/2697/60485/5728/80014	5	MEIS1/GJA1/SAV1/PTEN/WWC2
BP	GO:0035304	regulation of protein dephosphorylation	8/150	139/18670	1.66808834363358e-05	0.000147214782288619	8.46016097728034e-05	7040/5300/23261/5519/5518/2932/5520/7529	8	TGFB1/PIN1/CAMTA1/PPP2R1B/PPP2R1A/GSK3B/PPP2R2A/YWHAB
BP	GO:0046546	development of primary male sexual characteristics	8/150	139/18670	1.66808834363358e-05	0.000147214782288619	8.46016097728034e-05	595/6662/2697/598/1495/4089/367/7046	8	CCND1/SOX9/GJA1/BCL2L1/CTNNA1/SMAD4/AR/TGFBR1
BP	GO:0030903	notochord development	4/150	20/18670	1.75455716145553e-05	0.000153742550323265	8.83529972039366e-05	2735/6662/1969/10413	4	GLI1/SOX9/EPHA2/YAP1
BP	GO:0070262	peptidyl-serine dephosphorylation	4/150	20/18670	1.75455716145553e-05	0.000153742550323265	8.83529972039366e-05	5518/5520/5499/5515	4	PPP2R1A/PPP2R2A/PPP1CA/PPP2CA
BP	GO:0072234	metanephric nephron tubule development	4/150	20/18670	1.75455716145553e-05	0.000153742550323265	8.83529972039366e-05	6662/79633/25937/10413	4	SOX9/FAT4/WWTR1/YAP1
BP	GO:0016570	histone modification	14/150	454/18670	1.82443684384571e-05	0.000159486907984522	9.16541731979362e-05	23411/7040/891/5595/7157/472/5587/4089/1499/6885/9320/983/6591/23558	14	SIRT1/TGFB1/CCNB1/MAPK3/TP53/ATM/PRKD1/SMAD4/CTNNB1/MAP3K7/TRIP12/CDK1/SNAI2/WBP2
BP	GO:0000079	regulation of cyclin-dependent protein serine/threonine kinase activity	7/150	102/18670	1.83278480364777e-05	0.000159837899306303	9.1855881412134e-05	595/8900/891/894/2810/5728/207	7	CCND1/CCNA1/CCNB1/CCND2/SFN/PTEN/AKT1
BP	GO:0021700	developmental maturation	11/150	284/18670	1.90896915597546e-05	0.000166089321141356	9.54484577987732e-05	891/5925/2697/8642/5518/1499/5728/79633/7534/2260/865	11	CCNB1/RB1/GJA1/DCHS1/PPP2R1A/CTNNB1/PTEN/FAT4/YWHAZ/FGFR1/CBFB
BP	GO:0071496	cellular response to external stimulus	12/150	339/18670	1.93974510090083e-05	0.000168369874758192	9.6759049739053e-05	23411/5594/7040/6662/5595/7157/2697/5587/632/2022/6591/207	12	SIRT1/MAPK1/TGFB1/SOX9/MAPK3/TP53/GJA1/PRKD1/BGLAP/ENG/SNAI2/AKT1
BP	GO:0048167	regulation of synaptic plasticity	9/150	187/18670	2.06409036981307e-05	0.000178352058784388	0.000102495626083736	5594/7533/3845/8766/7532/2932/5728/1385/3265	9	MAPK1/YWHAH/KRAS/RAB11A/YWHAG/GSK3B/PTEN/CREB1/HRAS
BP	GO:0006469	negative regulation of protein kinase activity	10/150	235/18670	2.07125626430247e-05	0.000178352058784388	0.000102495626083736	23411/84313/5925/7532/5518/2810/5728/5515/25937/207	10	SIRT1/VPS25/RB1/YWHAG/PPP2R1A/SFN/PTEN/PPP2CA/WWTR1/AKT1
BP	GO:0046822	regulation of nucleocytoplasmic transport	7/150	104/18670	2.08033592968495e-05	0.000178352058784388	0.000102495626083736	5594/7040/7157/2932/2810/5501/7295	7	MAPK1/TGFB1/TP53/GSK3B/SFN/PPP1CC/TXN
BP	GO:1901800	positive regulation of proteasomal protein catabolic process	7/150	104/18670	2.08033592968495e-05	0.000178352058784388	0.000102495626083736	55294/1453/2932/29978/7341/5601/207	7	FBXW7/CSNK1D/GSK3B/UBQLN2/SUMO1/MAPK9/AKT1
BP	GO:2001237	negative regulation of extrinsic apoptotic signaling pathway	7/150	104/18670	2.08033592968495e-05	0.000178352058784388	0.000102495626083736	598/1495/367/7046/6591/207/10413	7	BCL2L1/CTNNA1/AR/TGFBR1/SNAI2/AKT1/YAP1
BP	GO:0060395	SMAD protein signal transduction	6/150	70/18670	2.08859011642331e-05	0.000178352058784388	0.000102495626083736	7040/4089/7046/25937/4086/4090	6	TGFB1/SMAD4/TGFBR1/WWTR1/SMAD1/SMAD5
BP	GO:0072091	regulation of stem cell proliferation	6/150	70/18670	2.08859011642331e-05	0.000178352058784388	0.000102495626083736	7040/7157/1495/1499/6591/10413	6	TGFB1/TP53/CTNNA1/CTNNB1/SNAI2/YAP1
BP	GO:0031641	regulation of myelination	5/150	42/18670	2.09597653710284e-05	0.000178569456013219	0.000102620560246144	1499/5728/56288/5916/207	5	CTNNB1/PTEN/PARD3/RARG/AKT1
BP	GO:0036120	cellular response to platelet-derived growth factor stimulus	4/150	21/18670	2.15387989034404e-05	0.000182239975125669	0.000104729939622233	8826/5962/1385/7525	4	IQGAP1/RDX/CREB1/YES1
BP	GO:0060044	negative regulation of cardiac muscle cell proliferation	4/150	21/18670	2.15387989034404e-05	0.000182239975125669	0.000104729939622233	4211/2697/60485/5728	4	MEIS1/GJA1/SAV1/PTEN
BP	GO:1904886	beta-catenin destruction complex disassembly	4/150	21/18670	2.15387989034404e-05	0.000182239975125669	0.000104729939622233	8312/2932/5499/1499	4	AXIN1/GSK3B/PPP1CA/CTNNB1
BP	GO:0007162	negative regulation of cell adhesion	11/150	289/18670	2.2429173335457e-05	0.000189339177195654	0.000108809719613658	7040/182/861/5728/9314/6591/9306/864/5962/865/207	11	TGFB1/JAG1/RUNX1/PTEN/KLF4/SNAI2/SOCS6/RUNX3/RDX/CBFB/AKT1
BP	GO:0000077	DNA damage checkpoint	8/150	145/18670	2.26578724996434e-05	0.000190398386449168	0.00010941842756092	595/891/57551/5371/7157/472/2810/983	8	CCND1/CCNB1/TAOK1/PML/TP53/ATM/SFN/CDK1
BP	GO:0071901	negative regulation of protein serine/threonine kinase activity	8/150	145/18670	2.26578724996434e-05	0.000190398386449168	0.00010941842756092	23411/5925/7532/5518/2810/5728/5515/207	8	SIRT1/RB1/YWHAG/PPP2R1A/SFN/PTEN/PPP2CA/AKT1
BP	GO:1904029	regulation of cyclin-dependent protein kinase activity	7/150	106/18670	2.35484668619777e-05	0.000196676386796054	0.000113026278126222	595/8900/891/894/2810/5728/207	7	CCND1/CCNA1/CCNB1/CCND2/SFN/PTEN/AKT1
BP	GO:0032881	regulation of polysaccharide metabolic process	5/150	43/18670	2.35649127036747e-05	0.000196676386796054	0.000113026278126222	7040/2932/5499/5500/207	5	TGFB1/GSK3B/PPP1CA/PPP1CB/AKT1
BP	GO:0055026	negative regulation of cardiac muscle tissue development	5/150	43/18670	2.35649127036747e-05	0.000196676386796054	0.000113026278126222	4211/2697/60485/4089/5728	5	MEIS1/GJA1/SAV1/SMAD4/PTEN
BP	GO:0051402	neuron apoptotic process	10/150	239/18670	2.39397342831877e-05	0.000199353678940585	0.000114564868352952	5300/3845/5925/7157/472/55294/5584/598/1499/3265	10	PIN1/KRAS/RB1/TP53/ATM/FBXW7/PRKCI/BCL2L1/CTNNB1/HRAS
BP	GO:0051054	positive regulation of DNA metabolic process	9/150	191/18670	2.44043562164583e-05	0.000202765022708366	0.000116525304456963	23411/5594/7040/5595/5371/472/1499/9314/207	9	SIRT1/MAPK1/TGFB1/MAPK3/PML/ATM/CTNNB1/KLF4/AKT1
BP	GO:0090287	regulation of cellular response to growth factor stimulus	11/150	292/18670	2.46665269692093e-05	0.000204482737054861	0.000117512443089267	23411/7040/5300/7157/4091/348093/4089/1499/2022/7046/2260	11	SIRT1/TGFB1/PIN1/TP53/SMAD6/RBPMS2/SMAD4/CTNNB1/ENG/TGFBR1/FGFR1
BP	GO:0071236	cellular response to antibiotic	8/150	147/18670	2.50113566884017e-05	0.000206876445792632	0.000118888063182537	23411/1958/7157/1396/5728/7295/9314/983	8	SIRT1/EGR1/TP53/CRIP1/PTEN/TXN/KLF4/CDK1
BP	GO:0007565	female pregnancy	9/150	192/18670	2.54313641227973e-05	0.000209411388948659	0.000120344848081094	5594/7040/3845/5595/2697/85360/7005/367/207	9	MAPK1/TGFB1/KRAS/MAPK3/GJA1/SYDE1/TEAD3/AR/AKT1
BP	GO:1901888	regulation of cell junction assembly	9/150	192/18670	2.54313641227973e-05	0.000209411388948659	0.000120344848081094	6615/8826/7082/2697/861/1969/5728/6591/865	9	SNAI1/IQGAP1/TJP1/GJA1/RUNX1/EPHA2/PTEN/SNAI2/CBFB
BP	GO:0090092	regulation of transmembrane receptor protein serine/threonine kinase signaling pathway	10/150	241/18670	2.57090309430619e-05	0.000211226314362929	0.000121387852114234	23411/7040/5300/7157/4091/348093/4089/2022/7046/25937	10	SIRT1/TGFB1/PIN1/TP53/SMAD6/RBPMS2/SMAD4/ENG/TGFBR1/WWTR1
BP	GO:0036119	response to platelet-derived growth factor	4/150	22/18670	2.61610913559729e-05	0.000213042529828221	0.000122431597515811	8826/5962/1385/7525	4	IQGAP1/RDX/CREB1/YES1
BP	GO:0060390	regulation of SMAD protein signal transduction	4/150	22/18670	2.61610913559729e-05	0.000213042529828221	0.000122431597515811	7040/4089/7046/25937	4	TGFB1/SMAD4/TGFBR1/WWTR1
BP	GO:0060487	lung epithelial cell differentiation	4/150	22/18670	2.61610913559729e-05	0.000213042529828221	0.000122431597515811	6662/60485/1385/10413	4	SOX9/SAV1/CREB1/YAP1
BP	GO:1901522	positive regulation of transcription from RNA polymerase II promoter involved in cellular response to chemical stimulus	4/150	22/18670	2.61610913559729e-05	0.000213042529828221	0.000122431597515811	7157/4089/4086/4090	4	TP53/SMAD4/SMAD1/SMAD5
BP	GO:0014065	phosphatidylinositol 3-kinase signaling	8/150	148/18670	2.626286348397e-05	0.000213400227736487	0.000122637159881093	23411/5594/6662/5595/5728/9314/2260/207	8	SIRT1/MAPK1/SOX9/MAPK3/PTEN/KLF4/FGFR1/AKT1
BP	GO:0010463	mesenchymal cell proliferation	5/150	44/18670	2.64148951789136e-05	0.000213668988431071	0.0001227916116763	6662/8642/1499/79633/2260	5	SOX9/DCHS1/CTNNB1/FAT4/FGFR1
BP	GO:2000278	regulation of DNA biosynthetic process	7/150	108/18670	2.65855071674975e-05	0.000213668988431071	0.0001227916116763	5594/5595/7157/472/2697/1499/9314	7	MAPK1/MAPK3/TP53/ATM/GJA1/CTNNB1/KLF4
BP	GO:0043627	response to estrogen	6/150	73/18670	2.65855423393499e-05	0.000213668988431071	0.0001227916116763	5594/595/4091/1495/632/23558	6	MAPK1/CCND1/SMAD6/CTNNA1/BGLAP/WBP2
BP	GO:0072401	signal transduction involved in DNA integrity checkpoint	6/150	73/18670	2.65855423393499e-05	0.000213668988431071	0.0001227916116763	891/5371/7157/472/2810/983	6	CCNB1/PML/TP53/ATM/SFN/CDK1
BP	GO:0072422	signal transduction involved in DNA damage checkpoint	6/150	73/18670	2.65855423393499e-05	0.000213668988431071	0.0001227916116763	891/5371/7157/472/2810/983	6	CCNB1/PML/TP53/ATM/SFN/CDK1
BP	GO:0003002	regionalization	12/150	351/18670	2.73071692310448e-05	0.000218516588488773	0.000125577437678558	2735/6615/7157/472/4091/5727/4089/1499/367/7046/5916/2260	12	GLI1/SNAI1/TP53/ATM/SMAD6/PTCH1/SMAD4/CTNNB1/AR/TGFBR1/RARG/FGFR1
BP	GO:0051052	regulation of DNA metabolic process	12/150	351/18670	2.73071692310448e-05	0.000218516588488773	0.000125577437678558	23411/5594/7040/5595/5371/7157/472/2697/1499/9314/9320/207	12	SIRT1/MAPK1/TGFB1/MAPK3/PML/TP53/ATM/GJA1/CTNNB1/KLF4/TRIP12/AKT1
BP	GO:0019216	regulation of lipid metabolic process	13/150	410/18670	2.75565511769195e-05	0.000219638364987903	0.000126222101863473	23411/7040/1958/6615/5925/55294/5587/9314/6591/9306/1385/207/6901	13	SIRT1/TGFB1/EGR1/SNAI1/RB1/FBXW7/PRKD1/KLF4/SNAI2/SOCS6/CREB1/AKT1/TAZ
BP	GO:0048592	eye morphogenesis	8/150	149/18670	2.75664307371642e-05	0.000219638364987903	0.000126222101863473	6662/182/4211/5584/1499/1969/5916/8842	8	SOX9/JAG1/MEIS1/PRKCI/CTNNB1/EPHA2/RARG/PROM1
BP	GO:0051896	regulation of protein kinase B signaling	10/150	244/18670	2.85729352951392e-05	0.000227167151516742	0.00013054875608986	23411/7040/1969/5728/2022/7295/9314/7046/2260/207	10	SIRT1/TGFB1/EPHA2/PTEN/ENG/TXN/KLF4/TGFBR1/FGFR1/AKT1
BP	GO:0051145	smooth muscle cell differentiation	6/150	74/18670	2.87412624475199e-05	0.000227524714954723	0.000130754241177558	23411/7040/6662/348093/1499/2022	6	SIRT1/TGFB1/SOX9/RBPMS2/CTNNB1/ENG
BP	GO:0072395	signal transduction involved in cell cycle checkpoint	6/150	74/18670	2.87412624475199e-05	0.000227524714954723	0.000130754241177558	891/5371/7157/472/2810/983	6	CCNB1/PML/TP53/ATM/SFN/CDK1
BP	GO:0016569	covalent chromatin modification	14/150	474/18670	2.93333110889829e-05	0.000231714313934171	0.000133161926142706	23411/7040/891/5595/7157/472/5587/4089/1499/6885/9320/983/6591/23558	14	SIRT1/TGFB1/CCNB1/MAPK3/TP53/ATM/PRKD1/SMAD4/CTNNB1/MAP3K7/TRIP12/CDK1/SNAI2/WBP2
BP	GO:0048538	thymus development	5/150	45/18670	2.95254706506937e-05	0.000232733891517968	0.000133747858503143	5594/5595/472/1499/7046	5	MAPK1/MAPK3/ATM/CTNNB1/TGFBR1
BP	GO:0007422	peripheral nervous system development	6/150	75/18670	3.10352914815498e-05	0.000244113412101146	0.000140287458296131	64398/861/56288/983/864/207	6	MPP5/RUNX1/PARD3/CDK1/RUNX3/AKT1
BP	GO:0072170	metanephric tubule development	4/150	23/18670	3.14713162680522e-05	0.000246491901725785	0.000141654332246859	6662/79633/25937/10413	4	SOX9/FAT4/WWTR1/YAP1
BP	GO:0072243	metanephric nephron epithelium development	4/150	23/18670	3.14713162680522e-05	0.000246491901725785	0.000141654332246859	6662/79633/25937/10413	4	SOX9/FAT4/WWTR1/YAP1
BP	GO:0070372	regulation of ERK1 and ERK2 cascade	11/150	300/18670	3.16013420416412e-05	0.000246985912694098	0.000141938231203982	7040/5300/4853/5595/55294/4089/1969/5728/9314/51074/3265	11	TGFB1/PIN1/NOTCH2/MAPK3/FBXW7/SMAD4/EPHA2/PTEN/KLF4/APIP/HRAS
BP	GO:1903649	regulation of cytoplasmic transport	4/150	24/18670	3.75302609649544e-05	0.000292704297462403	0.000168211740477174	5594/5595/25930/5962	4	MAPK1/MAPK3/PTPN23/RDX
BP	GO:0051701	interaction with host	9/150	202/18670	3.78878449408916e-05	0.000294869746807909	0.000169456184123819	7040/9525/5371/598/1499/23513/1969/983/1500	9	TGFB1/VPS4B/PML/BCL2L1/CTNNB1/SCRIB/EPHA2/CDK1/CTNND1
BP	GO:0043535	regulation of blood vessel endothelial cell migration	8/150	156/18670	3.82981355801729e-05	0.000297435415063701	0.000170930626168351	23411/7040/55294/5587/1969/9314/2260/207	8	SIRT1/TGFB1/FBXW7/PRKD1/EPHA2/KLF4/FGFR1/AKT1
BP	GO:0048871	multicellular organismal homeostasis	14/150	486/18670	3.85204601660912e-05	0.000298533566287207	0.000171561713344776	1958/6662/3845/8766/5052/57561/5925/2697/2810/1499/632/25937/8842/10413	14	EGR1/SOX9/KRAS/RAB11A/PRDX1/ARRDC3/RB1/GJA1/SFN/CTNNB1/BGLAP/WWTR1/PROM1/YAP1
BP	GO:0031570	DNA integrity checkpoint	8/150	157/18670	4.00833130474158e-05	0.00030999442732058	0.000178148057988515	595/891/57551/5371/7157/472/2810/983	8	CCND1/CCNB1/TAOK1/PML/TP53/ATM/SFN/CDK1
BP	GO:0051972	regulation of telomerase activity	5/150	48/18670	4.0586441614967e-05	0.000313228834974086	0.000180006812183536	5594/5595/7157/1499/9314	5	MAPK1/MAPK3/TP53/CTNNB1/KLF4
BP	GO:0006473	protein acetylation	9/150	204/18670	4.09163347957556e-05	0.000315115572153533	0.000181091085108563	23411/7040/57551/5595/2932/4089/6885/6591/23558	9	SIRT1/TGFB1/TAOK1/MAPK3/GSK3B/SMAD4/MAP3K7/SNAI2/WBP2
BP	GO:0001570	vasculogenesis	6/150	79/18670	4.172769868872e-05	0.000320028025909954	0.000183914181330741	7040/55294/1499/1969/2022/10413	6	TGFB1/FBXW7/CTNNB1/EPHA2/ENG/YAP1
BP	GO:0071260	cellular response to mechanical stimulus	6/150	79/18670	4.172769868872e-05	0.000320028025909954	0.000183914181330741	7040/6662/5595/2697/2022/207	6	TGFB1/SOX9/MAPK3/GJA1/ENG/AKT1
BP	GO:0033673	negative regulation of kinase activity	10/150	257/18670	4.43671957797955e-05	0.000337718819646623	0.000194080752954958	23411/84313/5925/7532/5518/2810/5728/5515/25937/207	10	SIRT1/VPS25/RB1/YWHAG/PPP2R1A/SFN/PTEN/PPP2CA/WWTR1/AKT1
BP	GO:0048863	stem cell differentiation	10/150	257/18670	4.43671957797955e-05	0.000337718819646623	0.000194080752954958	5594/6662/182/5595/7157/861/4089/6591/865/10413	10	MAPK1/SOX9/JAG1/MAPK3/TP53/RUNX1/SMAD4/SNAI2/CBFB/YAP1
BP	GO:0072202	cell differentiation involved in metanephros development	4/150	25/18670	4.44005496146957e-05	0.000337718819646623	0.000194080752954958	1499/79633/25937/10413	4	CTNNB1/FAT4/WWTR1/YAP1
BP	GO:2000679	positive regulation of transcription regulatory region DNA binding	4/150	25/18670	4.44005496146957e-05	0.000337718819646623	0.000194080752954958	7040/5925/1499/9314	4	TGFB1/RB1/CTNNB1/KLF4
BP	GO:0002088	lens development in camera-type eye	6/150	80/18670	4.48148614555516e-05	0.000340168773476399	0.000195488696061254	7040/4211/2697/1499/1969/7046	6	TGFB1/MEIS1/GJA1/CTNNB1/EPHA2/TGFBR1
BP	GO:0030512	negative regulation of transforming growth factor beta receptor signaling pathway	6/150	81/18670	4.80823273703859e-05	0.000363474806699495	0.000208882241854955	23411/7040/5300/7157/4091/7046	6	SIRT1/TGFB1/PIN1/TP53/SMAD6/TGFBR1
BP	GO:0032436	positive regulation of proteasomal ubiquitin-dependent protein catabolic process	6/150	81/18670	4.80823273703859e-05	0.000363474806699495	0.000208882241854955	1453/2932/29978/7341/5601/207	6	CSNK1D/GSK3B/UBQLN2/SUMO1/MAPK9/AKT1
BP	GO:0035303	regulation of dephosphorylation	9/150	209/18670	4.93965536593523e-05	0.000372645984558999	0.000214152747971016	7040/5300/8826/23261/5519/5518/2932/5520/7529	9	TGFB1/PIN1/IQGAP1/CAMTA1/PPP2R1B/PPP2R1A/GSK3B/PPP2R2A/YWHAB
BP	GO:0051091	positive regulation of DNA-binding transcription factor activity	10/150	261/18670	5.05233811329267e-05	0.000380368883672177	0.000218590955105724	7040/3845/5584/60485/5587/1499/6885/5728/367/207	10	TGFB1/KRAS/PRKCI/SAV1/PRKD1/CTNNB1/MAP3K7/PTEN/AR/AKT1
BP	GO:0002683	negative regulation of immune system process	13/150	435/18670	5.06699786917553e-05	0.000380695624020133	0.000218778726734259	7040/6662/4211/472/55294/861/1499/23513/9306/864/865/207/4212	13	TGFB1/SOX9/MEIS1/ATM/FBXW7/RUNX1/CTNNB1/SCRIB/SOCS6/RUNX3/CBFB/AKT1/MEIS2
BP	GO:0043523	regulation of neuron apoptotic process	9/150	210/18670	5.12594719947294e-05	0.000384341854041782	0.000220874147619566	5300/3845/7157/472/55294/5584/598/1499/3265	9	PIN1/KRAS/TP53/ATM/FBXW7/PRKCI/BCL2L1/CTNNB1/HRAS
BP	GO:0032206	positive regulation of telomere maintenance	5/150	51/18670	5.46118542278143e-05	0.000408647323015024	0.00023484205063482	5594/5595/5371/472/1499	5	MAPK1/MAPK3/PML/ATM/CTNNB1
BP	GO:0043010	camera-type eye development	11/150	319/18670	5.51450375730367e-05	0.000410468992329895	0.000235888930262775	7040/6662/182/4211/2697/1499/1969/9314/7046/5916/8842	11	TGFB1/SOX9/JAG1/MEIS1/GJA1/CTNNB1/EPHA2/KLF4/TGFBR1/RARG/PROM1
BP	GO:0048145	regulation of fibroblast proliferation	6/150	83/18670	5.51891082124229e-05	0.000410468992329895	0.000235888930262775	7040/891/5371/7157/1499/1385	6	TGFB1/CCNB1/PML/TP53/CTNNB1/CREB1
BP	GO:1903845	negative regulation of cellular response to transforming growth factor beta stimulus	6/150	83/18670	5.51891082124229e-05	0.000410468992329895	0.000235888930262775	23411/7040/5300/7157/4091/7046	6	SIRT1/TGFB1/PIN1/TP53/SMAD6/TGFBR1
BP	GO:0007084	mitotic nuclear envelope reassembly	3/150	10/18670	5.85286150146108e-05	0.00043355835499779	0.00024915795949995	5518/5520/5515	3	PPP2R1A/PPP2R2A/PPP2CA
BP	GO:0045792	negative regulation of cell size	3/150	10/18670	5.85286150146108e-05	0.00043355835499779	0.00024915795949995	5728/5962/207	3	PTEN/RDX/AKT1
BP	GO:0048144	fibroblast proliferation	6/150	84/18670	5.90443929459007e-05	0.00043650253622731	0.000250849925942504	7040/891/5371/7157/1499/1385	6	TGFB1/CCNB1/PML/TP53/CTNNB1/CREB1
BP	GO:0006998	nuclear envelope organization	5/150	52/18670	6.00331102418583e-05	0.000440282591813549	0.000253022253902067	891/5518/5520/983/5515	5	CCNB1/PPP2R1A/PPP2R2A/CDK1/PPP2CA
BP	GO:0032330	regulation of chondrocyte differentiation	5/150	52/18670	6.00331102418583e-05	0.000440282591813549	0.000253022253902067	6662/1499/7046/6591/5916	5	SOX9/CTNNB1/TGFBR1/SNAI2/RARG
BP	GO:0051438	regulation of ubiquitin-protein transferase activity	5/150	52/18670	6.00331102418583e-05	0.000440282591813549	0.000253022253902067	5300/8312/57561/55294/5728	5	PIN1/AXIN1/ARRDC3/FBXW7/PTEN
BP	GO:2000677	regulation of transcription regulatory region DNA binding	5/150	52/18670	6.00331102418583e-05	0.000440282591813549	0.000253022253902067	7040/5925/55294/1499/9314	5	TGFB1/RB1/FBXW7/CTNNB1/KLF4
BP	GO:0072207	metanephric epithelium development	4/150	27/18670	6.08343529056252e-05	0.000445273666406451	0.000255890532063344	6662/79633/25937/10413	4	SOX9/FAT4/WWTR1/YAP1
BP	GO:0035051	cardiocyte differentiation	8/150	167/18670	6.20896926523616e-05	0.00045356213107834	0.000260653759253478	5594/7040/5300/182/891/5595/4089/983	8	MAPK1/TGFB1/PIN1/JAG1/CCNB1/MAPK3/SMAD4/CDK1
BP	GO:0045682	regulation of epidermis development	6/150	85/18670	6.31119226971653e-05	0.000460118345513523	0.000264421494304329	861/5727/2810/4089/1499/865	6	RUNX1/PTCH1/SFN/SMAD4/CTNNB1/CBFB
BP	GO:0014013	regulation of gliogenesis	7/150	124/18670	6.44993136042766e-05	0.000467461626495435	0.000268641541927439	7040/5584/430/5501/1499/983/1385	7	TGFB1/PRKCI/ASCL2/PPP1CC/CTNNB1/CDK1/CREB1
BP	GO:0014066	regulation of phosphatidylinositol 3-kinase signaling	7/150	124/18670	6.44993136042766e-05	0.000467461626495435	0.000268641541927439	23411/5594/6662/5595/5728/9314/2260	7	SIRT1/MAPK1/SOX9/MAPK3/PTEN/KLF4/FGFR1
BP	GO:0051101	regulation of DNA binding	7/150	124/18670	6.44993136042766e-05	0.000467461626495435	0.000268641541927439	7040/5925/55294/1499/7295/9314/7341	7	TGFB1/RB1/FBXW7/CTNNB1/TXN/KLF4/SUMO1
BP	GO:0000186	activation of MAPKK activity	5/150	53/18670	6.5860397502022e-05	0.000476390208597959	0.000273772632753503	5594/57551/5595/6885/7046	5	MAPK1/TAOK1/MAPK3/MAP3K7/TGFBR1
BP	GO:0033598	mammary gland epithelial cell proliferation	4/150	28/18670	7.05315760369468e-05	0.00050818551562558	0.000292044807027983	5594/595/1969/8945	4	MAPK1/CCND1/EPHA2/BTRC
BP	GO:0060512	prostate gland morphogenesis	4/150	28/18670	7.05315760369468e-05	0.00050818551562558	0.000292044807027983	6662/1396/367/5916	4	SOX9/CRIP1/AR/RARG
BP	GO:0043583	ear development	9/150	219/18670	7.08653617841957e-05	0.000509595164954967	0.000292854906398626	5594/7040/6662/182/5595/8642/23513/79633/2260	9	MAPK1/TGFB1/SOX9/JAG1/MAPK3/DCHS1/SCRIB/FAT4/FGFR1
BP	GO:1902105	regulation of leukocyte differentiation	10/150	272/18670	7.13395703709903e-05	0.000511343049285916	0.000293859383162413	7040/4853/5925/55294/861/1499/632/864/1385/865	10	TGFB1/NOTCH2/RB1/FBXW7/RUNX1/CTNNB1/BGLAP/RUNX3/CREB1/CBFB
BP	GO:0090101	negative regulation of transmembrane receptor protein serine/threonine kinase signaling pathway	7/150	126/18670	7.13856520418127e-05	0.000511343049285916	0.000293859383162413	23411/7040/5300/7157/4091/348093/7046	7	SIRT1/TGFB1/PIN1/TP53/SMAD6/RBPMS2/TGFBR1
BP	GO:0006260	DNA replication	10/150	273/18670	7.35493746875297e-05	0.0005258210139967	0.000302179601429386	2735/7157/472/55294/5518/5557/983/2260/3265/5515	10	GLI1/TP53/ATM/FBXW7/PPP2R1A/PRIM1/CDK1/FGFR1/HRAS/PPP2CA
BP	GO:0043542	endothelial cell migration	10/150	274/18670	7.58171234830612e-05	0.000540985238934261	0.00031089420074292	23411/7040/55294/5587/1969/5728/9314/7046/2260/207	10	SIRT1/TGFB1/FBXW7/PRKD1/EPHA2/PTEN/KLF4/TGFBR1/FGFR1/AKT1
BP	GO:0044706	multi-multicellular organism process	9/150	222/18670	7.86630376336848e-05	0.000560208389634485	0.000321941389543266	5594/7040/3845/5595/2697/85360/7005/367/207	9	MAPK1/TGFB1/KRAS/MAPK3/GJA1/SYDE1/TEAD3/AR/AKT1
BP	GO:0033148	positive regulation of intracellular estrogen receptor signaling pathway	3/150	11/18670	8.0002719292366e-05	0.000563225250896065	0.00032367512385461	367/23558/10413	3	AR/WBP2/YAP1
BP	GO:0060439	trachea morphogenesis	3/150	11/18670	8.0002719292366e-05	0.000563225250896065	0.00032367512385461	5594/5595/1499	3	MAPK1/MAPK3/CTNNB1
BP	GO:0060736	prostate gland growth	3/150	11/18670	8.0002719292366e-05	0.000563225250896065	0.00032367512385461	6662/5728/367	3	SOX9/PTEN/AR
BP	GO:0060767	epithelial cell proliferation involved in prostate gland development	3/150	11/18670	8.0002719292366e-05	0.000563225250896065	0.00032367512385461	6662/1499/367	3	SOX9/CTNNB1/AR
BP	GO:0061307	cardiac neural crest cell differentiation involved in heart development	3/150	11/18670	8.0002719292366e-05	0.000563225250896065	0.00032367512385461	5594/182/5595	3	MAPK1/JAG1/MAPK3
BP	GO:0061308	cardiac neural crest cell development involved in heart development	3/150	11/18670	8.0002719292366e-05	0.000563225250896065	0.00032367512385461	5594/182/5595	3	MAPK1/JAG1/MAPK3
BP	GO:0005979	regulation of glycogen biosynthetic process	4/150	29/18670	8.13074058685829e-05	0.000569151841080081	0.000327081025505495	2932/5499/5500/207	4	GSK3B/PPP1CA/PPP1CB/AKT1
BP	GO:0010962	regulation of glucan biosynthetic process	4/150	29/18670	8.13074058685829e-05	0.000569151841080081	0.000327081025505495	2932/5499/5500/207	4	GSK3B/PPP1CA/PPP1CB/AKT1
BP	GO:0060441	epithelial tube branching involved in lung morphogenesis	4/150	29/18670	8.13074058685829e-05	0.000569151841080081	0.000327081025505495	6662/3845/1499/10413	4	SOX9/KRAS/CTNNB1/YAP1
BP	GO:0097306	cellular response to alcohol	6/150	89/18670	8.16773509382022e-05	0.000570658612899674	0.000327946939373085	1495/5727/1499/5728/9314/207	6	CTNNA1/PTCH1/CTNNB1/PTEN/KLF4/AKT1
BP	GO:1903038	negative regulation of leukocyte cell-cell adhesion	7/150	129/18670	8.28315871232197e-05	0.0005776289695606	0.000331952674293432	7040/861/9314/9306/864/865/207	7	TGFB1/RUNX1/KLF4/SOCS6/RUNX3/CBFB/AKT1
BP	GO:0014033	neural crest cell differentiation	6/150	90/18670	8.69375417324317e-05	0.000599642296313462	0.000344603325612507	5594/6662/182/5595/4089/6591	6	MAPK1/SOX9/JAG1/MAPK3/SMAD4/SNAI2
BP	GO:0030901	midbrain development	6/150	90/18670	8.69375417324317e-05	0.000599642296313462	0.000344603325612507	7533/1453/1499/10971/2260/4086	6	YWHAH/CSNK1D/CTNNB1/YWHAQ/FGFR1/SMAD1
BP	GO:0043255	regulation of carbohydrate biosynthetic process	6/150	90/18670	8.69375417324317e-05	0.000599642296313462	0.000344603325612507	23411/7040/2932/5499/5500/207	6	SIRT1/TGFB1/GSK3B/PPP1CA/PPP1CB/AKT1
BP	GO:0045778	positive regulation of ossification	6/150	90/18670	8.69375417324317e-05	0.000599642296313462	0.000344603325612507	7040/182/5587/1499/4086/4090	6	TGFB1/JAG1/PRKD1/CTNNB1/SMAD1/SMAD5
BP	GO:0046849	bone remodeling	6/150	90/18670	8.69375417324317e-05	0.000599642296313462	0.000344603325612507	7040/4853/2697/1499/1969/632	6	TGFB1/NOTCH2/GJA1/CTNNB1/EPHA2/BGLAP
BP	GO:0003231	cardiac ventricle development	7/150	130/18670	8.69635750956092e-05	0.000599642296313462	0.000344603325612507	7040/182/4091/60485/4089/2022/7046	7	TGFB1/JAG1/SMAD6/SAV1/SMAD4/ENG/TGFBR1
BP	GO:0097421	liver regeneration	4/150	30/18670	9.3232463969104e-05	0.000641668954444076	0.000368755267937501	7040/595/2735/5727	4	TGFB1/CCND1/GLI1/PTCH1
BP	GO:0043525	positive regulation of neuron apoptotic process	5/150	57/18670	9.36491687260502e-05	0.000643336654432773	0.000369713664244369	5300/7157/472/55294/1499	5	PIN1/TP53/ATM/FBXW7/CTNNB1
BP	GO:0003158	endothelium development	7/150	132/18670	9.5732176713342e-05	0.000653992592399109	0.000375837434504232	182/7082/2697/4089/1499/2022/5962	7	JAG1/TJP1/GJA1/SMAD4/CTNNB1/ENG/RDX
BP	GO:0042552	myelination	7/150	132/18670	9.5732176713342e-05	0.000653992592399109	0.000375837434504232	7040/64398/1499/5728/56288/5916/207	7	TGFB1/MPP5/CTNNB1/PTEN/PARD3/RARG/AKT1
BP	GO:0045995	regulation of embryonic development	7/150	132/18670	9.5732176713342e-05	0.000653992592399109	0.000375837434504232	6615/1499/9314/367/9320/983/2260	7	SNAI1/CTNNB1/KLF4/AR/TRIP12/CDK1/FGFR1
BP	GO:0090090	negative regulation of canonical Wnt signaling pathway	8/150	178/18670	9.70756547441413e-05	0.000661944714142583	0.000380407371640628	2735/1958/6662/8312/2932/6591/1500/25937	8	GLI1/EGR1/SOX9/AXIN1/GSK3B/SNAI2/CTNND1/WWTR1
BP	GO:0001894	tissue homeostasis	9/150	229/18670	9.97045540384366e-05	0.000678616420383381	0.000389988292548866	6662/3845/5052/5925/1499/632/25937/8842/10413	9	SOX9/KRAS/PRDX1/RB1/CTNNB1/BGLAP/WWTR1/PROM1/YAP1
BP	GO:0048771	tissue remodeling	8/150	179/18670	0.000100935402568627	0.000684468198668499	0.00039335120118656	7040/182/4853/7157/2697/1499/1969/632	8	TGFB1/JAG1/NOTCH2/TP53/GJA1/CTNNB1/EPHA2/BGLAP
BP	GO:0051099	positive regulation of binding	8/150	179/18670	0.000100935402568627	0.000684468198668499	0.00039335120118656	7040/5300/5925/2932/1499/7295/9314/5515	8	TGFB1/PIN1/RB1/GSK3B/CTNNB1/TXN/KLF4/PPP2CA
BP	GO:0036473	cell death in response to oxidative stress	6/150	93/18670	0.00010435475998233	0.000706357265274891	0.000405930442500073	23411/5371/55294/1499/7295/207	6	SIRT1/PML/FBXW7/CTNNB1/TXN/AKT1
BP	GO:0043534	blood vessel endothelial cell migration	8/150	180/18670	0.000104921386258	0.000708232994645136	0.000407008389440956	23411/7040/55294/5587/1969/9314/2260/207	8	SIRT1/TGFB1/FBXW7/PRKD1/EPHA2/KLF4/FGFR1/AKT1
BP	GO:0007272	ensheathment of neurons	7/150	134/18670	0.0001052078289687	0.000708232994645136	0.000407008389440956	7040/64398/1499/5728/56288/5916/207	7	TGFB1/MPP5/CTNNB1/PTEN/PARD3/RARG/AKT1
BP	GO:0008366	axon ensheathment	7/150	134/18670	0.0001052078289687	0.000708232994645136	0.000407008389440956	7040/64398/1499/5728/56288/5916/207	7	TGFB1/MPP5/CTNNB1/PTEN/PARD3/RARG/AKT1
BP	GO:0060391	positive regulation of SMAD protein signal transduction	3/150	12/18670	0.000106042073564584	0.000712216321904992	0.000409297533867873	7040/4089/7046	3	TGFB1/SMAD4/TGFBR1
BP	GO:0045737	positive regulation of cyclin-dependent protein serine/threonine kinase activity	4/150	31/18670	0.000106378745830754	0.000712216321904992	0.000409297533867873	595/891/894/207	4	CCND1/CCNB1/CCND2/AKT1
BP	GO:1902230	negative regulation of intrinsic apoptotic signaling pathway in response to DNA damage	4/150	31/18670	0.000106378745830754	0.000712216321904992	0.000409297533867873	23411/6615/598/6591	4	SIRT1/SNAI1/BCL2L1/SNAI2
BP	GO:0051403	stress-activated MAPK cascade	10/150	286/18670	0.000108016767253732	0.000721872924635904	0.000414847004670132	5594/57551/8312/5052/5595/6885/8945/5601/3265/207	10	MAPK1/TAOK1/AXIN1/PRDX1/MAPK3/MAP3K7/BTRC/MAPK9/HRAS/AKT1
BP	GO:0048015	phosphatidylinositol-mediated signaling	8/150	181/18670	0.000109036802237227	0.000726059139807097	0.000417252745023325	23411/5594/6662/5595/5728/9314/2260/207	8	SIRT1/MAPK1/SOX9/MAPK3/PTEN/KLF4/FGFR1/AKT1
BP	GO:0051147	regulation of muscle cell differentiation	8/150	181/18670	0.000109036802237227	0.000726059139807097	0.000417252745023325	23411/7040/5300/348093/1495/4089/1499/2022	8	SIRT1/TGFB1/PIN1/RBPMS2/CTNNA1/SMAD4/CTNNB1/ENG
BP	GO:0000302	response to reactive oxygen species	9/150	232/18670	0.000110068512129765	0.000728177890270883	0.000418470351687252	23411/5594/5052/5595/7295/9314/983/5601/207	9	SIRT1/MAPK1/PRDX1/MAPK3/TXN/KLF4/CDK1/MAPK9/AKT1
BP	GO:0071695	anatomical structure maturation	9/150	232/18670	0.000110068512129765	0.000728177890270883	0.000418470351687252	891/5925/2697/8642/5518/1499/79633/2260/865	9	CCNB1/RB1/GJA1/DCHS1/PPP2R1A/CTNNB1/FAT4/FGFR1/CBFB
BP	GO:0001889	liver development	7/150	135/18670	0.000110224004263632	0.000728177890270883	0.000418470351687252	7040/595/2735/6662/3845/55294/5727	7	TGFB1/CCND1/GLI1/SOX9/KRAS/FBXW7/PTCH1
BP	GO:0001836	release of cytochrome c from mitochondria	5/150	59/18670	0.000110539338181538	0.000728177890270883	0.000418470351687252	7157/598/2810/64112/207	5	TP53/BCL2L1/SFN/MOAP1/AKT1
BP	GO:0030521	androgen receptor signaling pathway	5/150	59/18670	0.000110539338181538	0.000728177890270883	0.000418470351687252	23411/5925/1499/367/10521	5	SIRT1/RB1/CTNNB1/AR/DDX17
BP	GO:0043388	positive regulation of DNA binding	5/150	59/18670	0.000110539338181538	0.000728177890270883	0.000418470351687252	7040/5925/1499/7295/9314	5	TGFB1/RB1/CTNNB1/TXN/KLF4
BP	GO:0061136	regulation of proteasomal protein catabolic process	8/150	183/18670	0.00011766899237342	0.000773762768031279	0.000444667136954815	55294/1453/2932/29978/8945/7341/5601/207	8	FBXW7/CSNK1D/GSK3B/UBQLN2/BTRC/SUMO1/MAPK9/AKT1
BP	GO:1902808	positive regulation of cell cycle G1/S phase transition	5/150	60/18670	0.000119813942982464	0.000786465543883116	0.000451967187051289	595/2735/894/5962/207	5	CCND1/GLI1/CCND2/RDX/AKT1
BP	GO:0055022	negative regulation of cardiac muscle tissue growth	4/150	32/18670	0.000120819549492224	0.000790254110065274	0.000454144405892757	4211/2697/60485/5728	4	MEIS1/GJA1/SAV1/PTEN
BP	GO:0061117	negative regulation of heart growth	4/150	32/18670	0.000120819549492224	0.000790254110065274	0.000454144405892757	4211/2697/60485/5728	4	MEIS1/GJA1/SAV1/PTEN
BP	GO:0048017	inositol lipid-mediated signaling	8/150	184/18670	0.000122192436157326	0.000797819286698011	0.000458491972838109	23411/5594/6662/5595/5728/9314/2260/207	8	SIRT1/MAPK1/SOX9/MAPK3/PTEN/KLF4/FGFR1/AKT1
BP	GO:0061008	hepaticobiliary system development	7/150	138/18670	0.000126451730477425	0.000824170377616997	0.000473635456911909	7040/595/2735/6662/3845/55294/5727	7	TGFB1/CCND1/GLI1/SOX9/KRAS/FBXW7/PTCH1
BP	GO:0007369	gastrulation	8/150	185/18670	0.000126858652249407	0.000825364317721449	0.000474321592184731	6615/7157/4089/1499/1969/9314/2260/4086	8	SNAI1/TP53/SMAD4/CTNNB1/EPHA2/KLF4/FGFR1/SMAD1
BP	GO:0030308	negative regulation of cell growth	8/150	186/18670	0.000131671116144746	0.000855166808904872	0.000491448532089545	23411/7040/5371/7157/2697/5518/4089/5515	8	SIRT1/TGFB1/PML/TP53/GJA1/PPP2R1A/SMAD4/PPP2CA
BP	GO:1902692	regulation of neuroblast proliferation	4/150	33/18670	0.000136629405740403	0.000885380108555764	0.000508811556014698	7040/7157/1495/1499	4	TGFB1/TP53/CTNNA1/CTNNB1
BP	GO:0033127	regulation of histone phosphorylation	3/150	13/18670	0.000137043112492638	0.000885380108555764	0.000508811556014698	891/5595/472	3	CCNB1/MAPK3/ATM
BP	GO:0033145	positive regulation of intracellular steroid hormone receptor signaling pathway	3/150	13/18670	0.000137043112492638	0.000885380108555764	0.000508811556014698	367/23558/10413	3	AR/WBP2/YAP1
BP	GO:0046824	positive regulation of nucleocytoplasmic transport	5/150	62/18670	0.000140142934870743	0.000902246573714083	0.000518504401266971	5594/7040/7157/2932/2810	5	MAPK1/TGFB1/TP53/GSK3B/SFN
BP	GO:0051898	negative regulation of protein kinase B signaling	5/150	62/18670	0.000140142934870743	0.000902246573714083	0.000518504401266971	23411/1969/5728/9314/207	5	SIRT1/EPHA2/PTEN/KLF4/AKT1
BP	GO:0071248	cellular response to metal ion	8/150	188/18670	0.000141748974374926	0.000910996457263241	0.00052353279734293	5594/891/5595/8826/7341/1385/5601/207	8	MAPK1/CCNB1/MAPK3/IQGAP1/SUMO1/CREB1/MAPK9/AKT1
BP	GO:0000819	sister chromatid segregation	8/150	189/18670	0.00014702160582056	0.000943239484994863	0.000542062268416674	9525/891/8766/5925/472/55294/5518/1499	8	VPS4B/CCNB1/RAB11A/RB1/ATM/FBXW7/PPP2R1A/CTNNB1
BP	GO:0062014	negative regulation of small molecule metabolic process	6/150	99/18670	0.000147471454584369	0.000944482979100238	0.000542776881456358	23411/7040/6615/7157/6591/207	6	SIRT1/TGFB1/SNAI1/TP53/SNAI2/AKT1
BP	GO:0043588	skin development	12/150	419/18670	0.000148043322045255	0.000946502279072698	0.000543937335764196	6615/6662/182/57561/861/60485/2810/4089/1499/1969/865/10413	12	SNAI1/SOX9/JAG1/ARRDC3/RUNX1/SAV1/SFN/SMAD4/CTNNB1/EPHA2/CBFB/YAP1
BP	GO:0038127	ERBB signaling pathway	7/150	142/18670	0.000151054415262006	0.000964082591525154	0.000554040415839882	5594/7040/6662/84313/8826/55294/207	7	MAPK1/TGFB1/SOX9/VPS25/IQGAP1/FBXW7/AKT1
BP	GO:0031128	developmental induction	4/150	34/18670	0.000153884009865186	0.000977070761433171	0.000561504476616514	6662/1499/367/2260	4	SOX9/CTNNB1/AR/FGFR1
BP	GO:0032212	positive regulation of telomere maintenance via telomerase	4/150	34/18670	0.000153884009865186	0.000977070761433171	0.000561504476616514	5594/5595/472/1499	4	MAPK1/MAPK3/ATM/CTNNB1
BP	GO:0060795	cell fate commitment involved in formation of primary germ layer	4/150	34/18670	0.000153884009865186	0.000977070761433171	0.000561504476616514	1499/9314/2260/4086	4	CTNNB1/KLF4/FGFR1/SMAD1
BP	GO:0043550	regulation of lipid kinase activity	5/150	64/18670	0.00016301167359378	0.0010261946482721	0.00058973506487852	7040/5925/5587/9314/9306	5	TGFB1/RB1/PRKD1/KLF4/SOCS6
BP	GO:0045669	positive regulation of osteoblast differentiation	5/150	64/18670	0.00016301167359378	0.0010261946482721	0.00058973506487852	182/5587/1499/4086/4090	5	JAG1/PRKD1/CTNNB1/SMAD1/SMAD5
BP	GO:0045670	regulation of osteoclast differentiation	5/150	64/18670	0.00016301167359378	0.0010261946482721	0.00058973506487852	4853/55294/1499/632/1385	5	NOTCH2/FBXW7/CTNNB1/BGLAP/CREB1
BP	GO:0048645	animal organ formation	5/150	64/18670	0.00016301167359378	0.0010261946482721	0.00058973506487852	5594/5595/1499/367/2260	5	MAPK1/MAPK3/CTNNB1/AR/FGFR1
BP	GO:0060135	maternal process involved in female pregnancy	5/150	64/18670	0.00016301167359378	0.0010261946482721	0.00058973506487852	5594/5595/2697/367/207	5	MAPK1/MAPK3/GJA1/AR/AKT1
BP	GO:0001893	maternal placenta development	4/150	35/18670	0.000172660154941809	0.00107663637817802	0.000618722993151911	5594/5595/2697/207	4	MAPK1/MAPK3/GJA1/AKT1
BP	GO:0060251	regulation of glial cell proliferation	4/150	35/18670	0.000172660154941809	0.00107663637817802	0.000618722993151911	5584/430/5501/1385	4	PRKCI/ASCL2/PPP1CC/CREB1
BP	GO:0070873	regulation of glycogen metabolic process	4/150	35/18670	0.000172660154941809	0.00107663637817802	0.000618722993151911	2932/5499/5500/207	4	GSK3B/PPP1CA/PPP1CB/AKT1
BP	GO:1904031	positive regulation of cyclin-dependent protein kinase activity	4/150	35/18670	0.000172660154941809	0.00107663637817802	0.000618722993151911	595/891/894/207	4	CCND1/CCNB1/CCND2/AKT1
BP	GO:1905332	positive regulation of morphogenesis of an epithelium	4/150	35/18670	0.000172660154941809	0.00107663637817802	0.000618722993151911	7040/6662/1499/367	4	TGFB1/SOX9/CTNNB1/AR
BP	GO:0018108	peptidyl-tyrosine phosphorylation	11/150	363/18670	0.000172775477332986	0.00107663637817802	0.000618722993151911	7040/84313/5595/8826/7157/55294/5518/1969/2260/5515/7525	11	TGFB1/VPS25/MAPK3/IQGAP1/TP53/FBXW7/PPP2R1A/EPHA2/FGFR1/PPP2CA/YES1
BP	GO:0003188	heart valve formation	3/150	14/18670	0.000173392033430222	0.00107684042310453	0.000618840253993385	6662/8642/4089	3	SOX9/DCHS1/SMAD4
BP	GO:0043374	CD8-positive, alpha-beta T cell differentiation	3/150	14/18670	0.000173392033430222	0.00107684042310453	0.000618840253993385	861/864/865	3	RUNX1/RUNX3/CBFB
BP	GO:0034332	adherens junction organization	5/150	65/18670	0.000175462765376134	0.00108786914533203	0.000625178256466224	25930/1495/1499/1500/5962	5	PTPN23/CTNNA1/CTNNB1/CTNND1/RDX
BP	GO:0097237	cellular response to toxic substance	9/150	247/18670	0.000176443307024873	0.00109211301948784	0.000627617132370353	23411/9429/1958/5052/5728/7295/9314/2878/983	9	SIRT1/ABCG2/EGR1/PRDX1/PTEN/TXN/KLF4/GPX3/CDK1
BP	GO:0035264	multicellular organism growth	7/150	146/18670	0.000179401369171323	0.00110856222926802	0.000637070188682084	7157/472/5727/367/1385/5916/25937	7	TP53/ATM/PTCH1/AR/CREB1/RARG/WWTR1
BP	GO:0043543	protein acylation	9/150	248/18670	0.000181851947621462	0.0011218258106615	0.000644692523340302	23411/7040/57551/5595/2932/4089/6885/6591/23558	9	SIRT1/TGFB1/TAOK1/MAPK3/GSK3B/SMAD4/MAP3K7/SNAI2/WBP2
BP	GO:0018212	peptidyl-tyrosine modification	11/150	366/18670	0.000185546666424053	0.00114270726617418	0.000656692709213677	7040/84313/5595/8826/7157/55294/5518/1969/2260/5515/7525	11	TGFB1/VPS25/MAPK3/IQGAP1/TP53/FBXW7/PPP2R1A/EPHA2/FGFR1/PPP2CA/YES1
BP	GO:0099072	regulation of postsynaptic membrane neurotransmitter receptor levels	5/150	66/18670	0.000188626920111241	0.00115792341950328	0.000665437150812402	8766/5584/23513/1500/3265	5	RAB11A/PRKCI/SCRIB/CTNND1/HRAS
BP	GO:0071897	DNA biosynthetic process	8/150	196/18670	0.000188645154546346	0.00115792341950328	0.000665437150812402	23411/5594/5595/7157/472/2697/1499/9314	8	SIRT1/MAPK1/MAPK3/TP53/ATM/GJA1/CTNNB1/KLF4
BP	GO:0000578	embryonic axis specification	4/150	36/18670	0.000193035666615506	0.00117316074817891	0.000674193761490729	4091/5727/4089/1499	4	SMAD6/PTCH1/SMAD4/CTNNB1
BP	GO:0045740	positive regulation of DNA replication	4/150	36/18670	0.000193035666615506	0.00117316074817891	0.000674193761490729	2735/983/2260/3265	4	GLI1/CDK1/FGFR1/HRAS
BP	GO:0051973	positive regulation of telomerase activity	4/150	36/18670	0.000193035666615506	0.00117316074817891	0.000674193761490729	5594/5595/1499/9314	4	MAPK1/MAPK3/CTNNB1/KLF4
BP	GO:0060428	lung epithelium development	4/150	36/18670	0.000193035666615506	0.00117316074817891	0.000674193761490729	6662/60485/1385/10413	4	SOX9/SAV1/CREB1/YAP1
BP	GO:1901099	negative regulation of signal transduction in absence of ligand	4/150	36/18670	0.000193035666615506	0.00117316074817891	0.000674193761490729	598/1495/6591/207	4	BCL2L1/CTNNA1/SNAI2/AKT1
BP	GO:2001240	negative regulation of extrinsic apoptotic signaling pathway in absence of ligand	4/150	36/18670	0.000193035666615506	0.00117316074817891	0.000674193761490729	598/1495/6591/207	4	BCL2L1/CTNNA1/SNAI2/AKT1
BP	GO:0035107	appendage morphogenesis	7/150	148/18670	0.000195106728264834	0.00118185339994905	0.000679189267522903	6662/2697/5727/4089/1499/5916/2260	7	SOX9/GJA1/PTCH1/SMAD4/CTNNB1/RARG/FGFR1
BP	GO:0035108	limb morphogenesis	7/150	148/18670	0.000195106728264834	0.00118185339994905	0.000679189267522903	6662/2697/5727/4089/1499/5916/2260	7	SOX9/GJA1/PTCH1/SMAD4/CTNNB1/RARG/FGFR1
BP	GO:0030858	positive regulation of epithelial cell differentiation	5/150	67/18670	0.000202531153963876	0.00122281084610923	0.000702726753524413	6662/5727/2810/1499/8842	5	SOX9/PTCH1/SFN/CTNNB1/PROM1
BP	GO:2000573	positive regulation of DNA biosynthetic process	5/150	67/18670	0.000202531153963876	0.00122281084610923	0.000702726753524413	5594/5595/472/1499/9314	5	MAPK1/MAPK3/ATM/CTNNB1/KLF4
BP	GO:0016331	morphogenesis of embryonic epithelium	7/150	150/18670	0.000211904875200505	0.00127523178566829	0.000732852096941389	7040/6662/5727/1499/23513/367/5916	7	TGFB1/SOX9/PTCH1/CTNNB1/SCRIB/AR/RARG
BP	GO:0061351	neural precursor cell proliferation	7/150	150/18670	0.000211904875200505	0.00127523178566829	0.000732852096941389	7040/2735/7157/1495/1499/7005/2260	7	TGFB1/GLI1/TP53/CTNNA1/CTNNB1/TEAD3/FGFR1
BP	GO:0043434	response to peptide hormone	12/150	436/18670	0.00021371101657625	0.00128201651917181	0.000736751157669892	23411/7040/1958/8826/2697/5584/7532/2932/632/5728/1385/207	12	SIRT1/TGFB1/EGR1/IQGAP1/GJA1/PRKCI/YWHAG/GSK3B/BGLAP/PTEN/CREB1/AKT1
BP	GO:0014037	Schwann cell differentiation	4/150	37/18670	0.000215089339363657	0.00128201651917181	0.000736751157669892	64398/56288/983/207	4	MPP5/PARD3/CDK1/AKT1
BP	GO:1904358	positive regulation of telomere maintenance via telomere lengthening	4/150	37/18670	0.000215089339363657	0.00128201651917181	0.000736751157669892	5594/5595/472/1499	4	MAPK1/MAPK3/ATM/CTNNB1
BP	GO:0034349	glial cell apoptotic process	3/150	15/18670	0.000215464961205346	0.00128201651917181	0.000736751157669892	5925/7157/5584	3	RB1/TP53/PRKCI
BP	GO:0034616	response to laminar fluid shear stress	3/150	15/18670	0.000215464961205346	0.00128201651917181	0.000736751157669892	7040/4091/9314	3	TGFB1/SMAD6/KLF4
BP	GO:0043518	negative regulation of DNA damage response, signal transduction by p53 class mediator	3/150	15/18670	0.000215464961205346	0.00128201651917181	0.000736751157669892	23411/6615/6591	3	SIRT1/SNAI1/SNAI2
BP	GO:2001185	regulation of CD8-positive, alpha-beta T cell activation	3/150	15/18670	0.000215464961205346	0.00128201651917181	0.000736751157669892	861/864/865	3	RUNX1/RUNX3/CBFB
BP	GO:0001890	placenta development	7/150	152/18670	0.000229851591554157	0.00136541468799241	0.00078467854121548	5594/6615/5595/2697/430/207/329	7	MAPK1/SNAI1/MAPK3/GJA1/ASCL2/AKT1/BIRC2
BP	GO:0031098	stress-activated protein kinase signaling cascade	10/150	315/18670	0.000236397531621861	0.00140204259510136	0.000805727921283513	5594/57551/8312/5052/5595/6885/8945/5601/3265/207	10	MAPK1/TAOK1/AXIN1/PRDX1/MAPK3/MAP3K7/BTRC/MAPK9/HRAS/AKT1
BP	GO:0016572	histone phosphorylation	4/150	38/18670	0.000238900874210936	0.00141008851994263	0.000810351765323495	891/5595/472/983	4	CCNB1/MAPK3/ATM/CDK1
BP	GO:0045022	early endosome to late endosome transport	4/150	38/18670	0.000238900874210936	0.00141008851994263	0.000810351765323495	5594/5595/25930/5962	4	MAPK1/MAPK3/PTPN23/RDX
BP	GO:0046825	regulation of protein export from nucleus	4/150	38/18670	0.000238900874210936	0.00141008851994263	0.000810351765323495	7157/2932/2810/7295	4	TP53/GSK3B/SFN/TXN
BP	GO:0051149	positive regulation of muscle cell differentiation	6/150	109/18670	0.000249566497465129	0.00147068819352853	0.000845177275760502	23411/7040/5300/1495/1499/2022	6	SIRT1/TGFB1/PIN1/CTNNA1/CTNNB1/ENG
BP	GO:1903707	negative regulation of hemopoiesis	7/150	155/18670	0.000259051478266709	0.00152414817117367	0.000875899735128268	4211/55294/861/1499/864/865/4212	7	MEIS1/FBXW7/RUNX1/CTNNB1/RUNX3/CBFB/MEIS2
BP	GO:0030575	nuclear body organization	3/150	16/18670	0.000263628110738075	0.00154614324405844	0.000888539896287313	5371/7341/79607	3	PML/SUMO1/FAM118B
BP	GO:0043217	myelin maintenance	3/150	16/18670	0.000263628110738075	0.00154614324405844	0.000888539896287313	64398/5728/207	3	MPP5/PTEN/AKT1
BP	GO:1902229	regulation of intrinsic apoptotic signaling pathway in response to DNA damage	4/150	39/18670	0.000264550817873297	0.00154909201132475	0.0008902344982403	23411/6615/598/6591	4	SIRT1/SNAI1/BCL2L1/SNAI2
BP	GO:0016573	histone acetylation	7/150	156/18670	0.000269422440674801	0.00157511788217011	0.000905191084359078	23411/7040/5595/4089/6885/6591/23558	7	SIRT1/TGFB1/MAPK3/SMAD4/MAP3K7/SNAI2/WBP2
BP	GO:0043467	regulation of generation of precursor metabolites and energy	7/150	157/18670	0.000280124933297413	0.00163509632742746	0.000939659586377397	891/7157/2932/5499/983/5500/207	7	CCNB1/TP53/GSK3B/PPP1CA/CDK1/PPP1CB/AKT1
BP	GO:0035019	somatic stem cell population maintenance	5/150	72/18670	0.000284130655793433	0.00165585780287832	0.000951590821930613	6662/430/4089/9314/10413	5	SOX9/ASCL2/SMAD4/KLF4/YAP1
BP	GO:1901653	cellular response to peptide	11/150	385/18670	0.000286531062851218	0.00166721307706332	0.00095811648776748	23411/7040/7157/5584/7532/2932/632/5728/9314/1385/207	11	SIRT1/TGFB1/TP53/PRKCI/YWHAG/GSK3B/BGLAP/PTEN/KLF4/CREB1/AKT1
BP	GO:0140014	mitotic nuclear division	9/150	264/18670	0.000289039836762465	0.00167420457693155	0.000962134373297614	7040/9525/5300/891/8766/54443/5925/472/5518	9	TGFB1/VPS4B/PIN1/CCNB1/RAB11A/ANLN/RB1/ATM/PPP2R1A
BP	GO:0002065	columnar/cuboidal epithelial cell differentiation	6/150	112/18670	0.000289094148957821	0.00167420457693155	0.000962134373297614	182/60485/2932/23513/5916/2260	6	JAG1/SAV1/GSK3B/SCRIB/RARG/FGFR1
BP	GO:0010906	regulation of glucose metabolic process	6/150	112/18670	0.000289094148957821	0.00167420457693155	0.000962134373297614	23411/7157/2932/5499/5500/207	6	SIRT1/TP53/GSK3B/PPP1CA/PPP1CB/AKT1
BP	GO:0035315	hair cell differentiation	4/150	40/18670	0.000292120503306998	0.00168643589467843	0.000969163485149977	182/1499/23513/2260	4	JAG1/CTNNB1/SCRIB/FGFR1
BP	GO:0090184	positive regulation of kidney development	4/150	40/18670	0.000292120503306998	0.00168643589467843	0.000969163485149977	7040/1958/6662/8842	4	TGFB1/EGR1/SOX9/PROM1
BP	GO:0030178	negative regulation of Wnt signaling pathway	8/150	210/18670	0.000301107059744433	0.00173559991155814	0.000997417135403433	2735/1958/6662/8312/2932/6591/1500/25937	8	GLI1/EGR1/SOX9/AXIN1/GSK3B/SNAI2/CTNND1/WWTR1
BP	GO:0003208	cardiac ventricle morphogenesis	5/150	73/18670	0.000303067796488586	0.00174012958221322	0.0010000202532643	7040/182/4089/2022/7046	5	TGFB1/JAG1/SMAD4/ENG/TGFBR1
BP	GO:0031100	animal organ regeneration	5/150	73/18670	0.000303067796488586	0.00174012958221322	0.0010000202532643	7040/595/2735/5727/983	5	TGFB1/CCND1/GLI1/PTCH1/CDK1
BP	GO:0048640	negative regulation of developmental growth	6/150	113/18670	0.00030330802964573	0.00174012958221322	0.0010000202532643	4211/2697/60485/5727/5728/80014	6	MEIS1/GJA1/SAV1/PTCH1/PTEN/WWC2
BP	GO:0005976	polysaccharide metabolic process	6/150	114/18670	0.000318064556042392	0.00180612275138257	0.00103794530575523	7040/2932/5499/5501/5500/207	6	TGFB1/GSK3B/PPP1CA/PPP1CC/PPP1CB/AKT1
BP	GO:0008543	fibroblast growth factor receptor signaling pathway	6/150	114/18670	0.000318064556042392	0.00180612275138257	0.00103794530575523	5594/5595/8826/1499/79633/2260	6	MAPK1/MAPK3/IQGAP1/CTNNB1/FAT4/FGFR1
BP	GO:0045446	endothelial cell differentiation	6/150	114/18670	0.000318064556042392	0.00180612275138257	0.00103794530575523	182/7082/4089/1499/2022/5962	6	JAG1/TJP1/SMAD4/CTNNB1/ENG/RDX
BP	GO:0003184	pulmonary valve morphogenesis	3/150	17/18670	0.000318237947519292	0.00180612275138257	0.00103794530575523	182/4853/4091	3	JAG1/NOTCH2/SMAD6
BP	GO:0061318	renal filtration cell differentiation	3/150	17/18670	0.000318237947519292	0.00180612275138257	0.00103794530575523	182/8826/8842	3	JAG1/IQGAP1/PROM1
BP	GO:0072112	glomerular visceral epithelial cell differentiation	3/150	17/18670	0.000318237947519292	0.00180612275138257	0.00103794530575523	182/8826/8842	3	JAG1/IQGAP1/PROM1
BP	GO:2000136	regulation of cell proliferation involved in heart morphogenesis	3/150	17/18670	0.000318237947519292	0.00180612275138257	0.00103794530575523	6662/4089/1499	3	SOX9/SMAD4/CTNNB1
BP	GO:0061028	establishment of endothelial barrier	4/150	41/18670	0.000321691991639187	0.00182012539441252	0.00104599236545257	7082/1499/2022/5962	4	TJP1/CTNNB1/ENG/RDX
BP	GO:0098927	vesicle-mediated transport between endosomal compartments	4/150	41/18670	0.000321691991639187	0.00182012539441252	0.00104599236545257	5594/5595/25930/5962	4	MAPK1/MAPK3/PTPN23/RDX
BP	GO:0005977	glycogen metabolic process	5/150	74/18670	0.000322946530839387	0.00182442534803446	0.0010484634691876	2932/5499/5501/5500/207	5	GSK3B/PPP1CA/PPP1CC/PPP1CB/AKT1
BP	GO:0010506	regulation of autophagy	10/150	328/18670	0.000326125121390062	0.00183834660420118	0.00105646375736148	23411/5595/7157/472/55294/2932/5587/29978/6885/207	10	SIRT1/MAPK3/TP53/ATM/FBXW7/GSK3B/PRKD1/UBQLN2/MAP3K7/AKT1
BP	GO:0018393	internal peptidyl-lysine acetylation	7/150	161/18670	0.000326407434467816	0.00183834660420118	0.00105646375736148	23411/7040/5595/4089/6885/6591/23558	7	SIRT1/TGFB1/MAPK3/SMAD4/MAP3K7/SNAI2/WBP2
BP	GO:2001020	regulation of response to DNA damage stimulus	8/150	214/18670	0.00034175459879504	0.0019216187330868	0.00110431870809	23411/6615/5371/7157/472/598/9320/6591	8	SIRT1/SNAI1/PML/TP53/ATM/BCL2L1/TRIP12/SNAI2
BP	GO:0001707	mesoderm formation	5/150	75/18670	0.000343797333650661	0.0019216187330868	0.00110431870809	6615/1969/9314/2260/4086	5	SNAI1/EPHA2/KLF4/FGFR1/SMAD1
BP	GO:0006073	cellular glucan metabolic process	5/150	75/18670	0.000343797333650661	0.0019216187330868	0.00110431870809	2932/5499/5501/5500/207	5	GSK3B/PPP1CA/PPP1CC/PPP1CB/AKT1
BP	GO:0044042	glucan metabolic process	5/150	75/18670	0.000343797333650661	0.0019216187330868	0.00110431870809	2932/5499/5501/5500/207	5	GSK3B/PPP1CA/PPP1CC/PPP1CB/AKT1
BP	GO:1903201	regulation of oxidative stress-induced cell death	5/150	75/18670	0.000343797333650661	0.0019216187330868	0.00110431870809	23411/55294/1499/7295/207	5	SIRT1/FBXW7/CTNNB1/TXN/AKT1
BP	GO:0021782	glial cell development	6/150	116/18670	0.000349263711336635	0.00194627466936684	0.00111848801817774	7040/3845/64398/5728/56288/207	6	TGFB1/KRAS/MPP5/PTEN/PARD3/AKT1
BP	GO:1900180	regulation of protein localization to nucleus	6/150	116/18670	0.000349263711336635	0.00194627466936684	0.00111848801817774	5594/7040/5300/2932/983/207	6	MAPK1/TGFB1/PIN1/GSK3B/CDK1/AKT1
BP	GO:0071241	cellular response to inorganic substance	8/150	215/18670	0.000352586113020937	0.00196182529552675	0.00112742467511974	5594/891/5595/8826/7341/1385/5601/207	8	MAPK1/CCNB1/MAPK3/IQGAP1/SUMO1/CREB1/MAPK9/AKT1
BP	GO:0007088	regulation of mitotic nuclear division	7/150	164/18670	0.000364992410244588	0.0020277966888438	0.00116533721343152	7040/9525/5300/891/54443/5925/472	7	TGFB1/VPS4B/PIN1/CCNB1/ANLN/RB1/ATM
BP	GO:0008589	regulation of smoothened signaling pathway	5/150	76/18670	0.000365651079273709	0.00202840125028679	0.00116568464369965	2735/5925/1495/5727/8945	5	GLI1/RB1/CTNNA1/PTCH1/BTRC
BP	GO:0018205	peptidyl-lysine modification	11/150	397/18670	0.000371654143429604	0.00205860680947719	0.00118304321932547	23411/7040/1958/10054/5595/4089/1499/6885/7341/6591/23558	11	SIRT1/TGFB1/EGR1/UBA2/MAPK3/SMAD4/CTNNB1/MAP3K7/SUMO1/SNAI2/WBP2
BP	GO:2001242	regulation of intrinsic apoptotic signaling pathway	7/150	165/18670	0.000378636329183506	0.0020871787262347	0.00119946297089118	23411/6615/7157/55294/598/6591/207	7	SIRT1/SNAI1/TP53/FBXW7/BCL2L1/SNAI2/AKT1
BP	GO:0031065	positive regulation of histone deacetylation	3/150	18/18670	0.000379641345975464	0.0020871787262347	0.00119946297089118	7040/7157/5587	3	TGFB1/TP53/PRKD1
BP	GO:0031468	nuclear envelope reassembly	3/150	18/18670	0.000379641345975464	0.0020871787262347	0.00119946297089118	5518/5520/5515	3	PPP2R1A/PPP2R2A/PPP2CA
BP	GO:0061323	cell proliferation involved in heart morphogenesis	3/150	18/18670	0.000379641345975464	0.0020871787262347	0.00119946297089118	6662/4089/1499	3	SOX9/SMAD4/CTNNB1
BP	GO:0072311	glomerular epithelial cell differentiation	3/150	18/18670	0.000379641345975464	0.0020871787262347	0.00119946297089118	182/8826/8842	3	JAG1/IQGAP1/PROM1
BP	GO:0048593	camera-type eye morphogenesis	6/150	118/18670	0.000382809943949704	0.00210146708814056	0.00120767422793657	6662/182/4211/1499/1969/8842	6	SOX9/JAG1/MEIS1/CTNNB1/EPHA2/PROM1
BP	GO:0008631	intrinsic apoptotic signaling pathway in response to oxidative stress	4/150	43/18670	0.000387171923431576	0.0021159662600579	0.00121600663359251	23411/5371/55294/207	4	SIRT1/PML/FBXW7/AKT1
BP	GO:0045746	negative regulation of Notch signaling pathway	4/150	43/18670	0.000387171923431576	0.0021159662600579	0.00121600663359251	182/4854/55294/207	4	JAG1/NOTCH3/FBXW7/AKT1
BP	GO:0071364	cellular response to epidermal growth factor stimulus	4/150	43/18670	0.000387171923431576	0.0021159662600579	0.00121600663359251	6662/8826/6591/207	4	SOX9/IQGAP1/SNAI2/AKT1
BP	GO:0048332	mesoderm morphogenesis	5/150	77/18670	0.000388539033891664	0.00212029659175495	0.00121849519504486	6615/1969/9314/2260/4086	5	SNAI1/EPHA2/KLF4/FGFR1/SMAD1
BP	GO:0006475	internal protein amino acid acetylation	7/150	166/18670	0.000392685698987282	0.00213660404655469	0.00122786678739386	23411/7040/5595/4089/6885/6591/23558	7	SIRT1/TGFB1/MAPK3/SMAD4/MAP3K7/SNAI2/WBP2
BP	GO:0090288	negative regulation of cellular response to growth factor stimulus	7/150	166/18670	0.000392685698987282	0.00213660404655469	0.00122786678739386	23411/7040/5300/7157/4091/348093/7046	7	SIRT1/TGFB1/PIN1/TP53/SMAD6/RBPMS2/TGFBR1
BP	GO:0007173	epidermal growth factor receptor signaling pathway	6/150	119/18670	0.000400501060435371	0.00217591813246846	0.00125045986468775	7040/6662/84313/8826/55294/207	6	TGFB1/SOX9/VPS25/IQGAP1/FBXW7/AKT1
BP	GO:0000271	polysaccharide biosynthetic process	5/150	78/18670	0.000412492847694758	0.00223029336206742	0.00128170830240795	7040/2932/5499/5500/207	5	TGFB1/GSK3B/PPP1CA/PPP1CB/AKT1
BP	GO:0031016	pancreas development	5/150	78/18670	0.000412492847694758	0.00223029336206742	0.00128170830240795	6662/2932/1499/207/4212	5	SOX9/GSK3B/CTNNB1/AKT1/MEIS2
BP	GO:0090398	cellular senescence	5/150	78/18670	0.000412492847694758	0.00223029336206742	0.00128170830240795	23411/3845/5371/7157/3265	5	SIRT1/KRAS/PML/TP53/HRAS
BP	GO:0022407	regulation of cell-cell adhesion	11/150	402/18670	0.000412927721955014	0.00223029336206742	0.00128170830240795	7040/182/25930/861/9314/9306/864/5962/865/207/7525	11	TGFB1/JAG1/PTPN23/RUNX1/KLF4/SOCS6/RUNX3/RDX/CBFB/AKT1/YES1
BP	GO:0051302	regulation of cell division	7/150	168/18670	0.000422035917601703	0.00227615570180217	0.0013080645399351	7040/5300/8766/598/5727/2810/84936	7	TGFB1/PIN1/RAB11A/BCL2L1/PTCH1/SFN/ZFYVE19
BP	GO:0018394	peptidyl-lysine acetylation	7/150	169/18670	0.000437354599427511	0.00234062614533333	0.00134511451019427	23411/7040/5595/4089/6885/6591/23558	7	SIRT1/TGFB1/MAPK3/SMAD4/MAP3K7/SNAI2/WBP2
BP	GO:0051100	negative regulation of binding	7/150	169/18670	0.000437354599427511	0.00234062614533333	0.00134511451019427	5300/5595/55294/2932/5499/7341/207	7	PIN1/MAPK3/FBXW7/GSK3B/PPP1CA/SUMO1/AKT1
BP	GO:0003151	outflow tract morphogenesis	5/150	79/18670	0.000437544546951923	0.00234062614533333	0.00134511451019427	182/4091/4089/1499/2022	5	JAG1/SMAD6/SMAD4/CTNNB1/ENG
BP	GO:0043536	positive regulation of blood vessel endothelial cell migration	5/150	79/18670	0.000437544546951923	0.00234062614533333	0.00134511451019427	23411/7040/5587/2260/207	5	SIRT1/TGFB1/PRKD1/FGFR1/AKT1
BP	GO:1900034	regulation of cellular response to heat	5/150	79/18670	0.000437544546951923	0.00234062614533333	0.00134511451019427	23411/5594/5595/472/2932	5	SIRT1/MAPK1/MAPK3/ATM/GSK3B
BP	GO:0001704	formation of primary germ layer	6/150	121/18670	0.000437796703789645	0.00234062614533333	0.00134511451019427	6615/1499/1969/9314/2260/4086	6	SNAI1/CTNNB1/EPHA2/KLF4/FGFR1/SMAD1
BP	GO:0001710	mesodermal cell fate commitment	3/150	19/18670	0.000448175745744142	0.00238574361623397	0.00137104268539333	9314/2260/4086	3	KLF4/FGFR1/SMAD1
BP	GO:0036342	post-anal tail morphogenesis	3/150	19/18670	0.000448175745744142	0.00238574361623397	0.00137104268539333	8642/23513/1969	3	DCHS1/SCRIB/EPHA2
BP	GO:0060973	cell migration involved in heart development	3/150	19/18670	0.000448175745744142	0.00238574361623397	0.00137104268539333	8642/2022/6591	3	DCHS1/ENG/SNAI2
BP	GO:0043433	negative regulation of DNA-binding transcription factor activity	7/150	170/18670	0.000453114397853902	0.00240855765660381	0.00138415349200327	23411/5925/5727/9908/8945/9314/7341	7	SIRT1/RB1/PTCH1/G3BP2/BTRC/KLF4/SUMO1
BP	GO:0032434	regulation of proteasomal ubiquitin-dependent protein catabolic process	6/150	122/18670	0.000457432777338351	0.00242801369151249	0.00139533451504648	1453/2932/29978/7341/5601/207	6	CSNK1D/GSK3B/UBQLN2/SUMO1/MAPK9/AKT1
BP	GO:0010634	positive regulation of epithelial cell migration	7/150	171/18670	0.000469324498497032	0.00248755470539591	0.00142955163335303	23411/7040/6662/8766/5587/2260/207	7	SIRT1/TGFB1/SOX9/RAB11A/PRKD1/FGFR1/AKT1
BP	GO:0014032	neural crest cell development	5/150	81/18670	0.000491071539051766	0.00259164936704144	0.00148937290813983	5594/6662/182/5595/6591	5	MAPK1/SOX9/JAG1/MAPK3/SNAI2
BP	GO:0032204	regulation of telomere maintenance	5/150	81/18670	0.000491071539051766	0.00259164936704144	0.00148937290813983	5594/5595/5371/472/1499	5	MAPK1/MAPK3/PML/ATM/CTNNB1
BP	GO:2001021	negative regulation of response to DNA damage stimulus	5/150	81/18670	0.000491071539051766	0.00259164936704144	0.00148937290813983	23411/6615/598/9320/6591	5	SIRT1/SNAI1/BCL2L1/TRIP12/SNAI2
BP	GO:0001838	embryonic epithelial tube formation	6/150	124/18670	0.000498761734874418	0.00262847434278818	0.00151053553990538	7040/6662/5727/1499/23513/5916	6	TGFB1/SOX9/PTCH1/CTNNB1/SCRIB/RARG
BP	GO:0005978	glycogen biosynthetic process	4/150	46/18670	0.000502492553984456	0.00263683503790705	0.00151534027659608	2932/5499/5500/207	4	GSK3B/PPP1CA/PPP1CB/AKT1
BP	GO:0009250	glucan biosynthetic process	4/150	46/18670	0.000502492553984456	0.00263683503790705	0.00151534027659608	2932/5499/5500/207	4	GSK3B/PPP1CA/PPP1CB/AKT1
BP	GO:0048599	oocyte development	4/150	46/18670	0.000502492553984456	0.00263683503790705	0.00151534027659608	891/472/5518/1499	4	CCNB1/ATM/PPP2R1A/CTNNB1
BP	GO:0015980	energy derivation by oxidation of organic compounds	9/150	286/18670	0.000517426659004623	0.00271134509242621	0.00155815982541165	891/7157/2932/5499/5501/983/5500/207/6901	9	CCNB1/TP53/GSK3B/PPP1CA/PPP1CC/CDK1/PPP1CB/AKT1/TAZ
BP	GO:0030326	embryonic limb morphogenesis	6/150	125/18670	0.000520487311368422	0.00271965678702282	0.00156293640240943	2697/5727/4089/1499/5916/2260	6	GJA1/PTCH1/SMAD4/CTNNB1/RARG/FGFR1
BP	GO:0035113	embryonic appendage morphogenesis	6/150	125/18670	0.000520487311368422	0.00271965678702282	0.00156293640240943	2697/5727/4089/1499/5916/2260	6	GJA1/PTCH1/SMAD4/CTNNB1/RARG/FGFR1
BP	GO:0007095	mitotic G2 DNA damage checkpoint	3/150	20/18670	0.000524169305884657	0.00272730686799506	0.00156733276230673	57551/472/983	3	TAOK1/ATM/CDK1
BP	GO:0043371	negative regulation of CD4-positive, alpha-beta T cell differentiation	3/150	20/18670	0.000524169305884657	0.00272730686799506	0.00156733276230673	861/864/865	3	RUNX1/RUNX3/CBFB
BP	GO:0060602	branch elongation of an epithelium	3/150	20/18670	0.000524169305884657	0.00272730686799506	0.00156733276230673	7040/6662/10413	3	TGFB1/SOX9/YAP1
BP	GO:0010594	regulation of endothelial cell migration	8/150	229/18670	0.00053599048390406	0.00278488576777758	0.00160042228996705	23411/7040/55294/5587/1969/9314/2260/207	8	SIRT1/TGFB1/FBXW7/PRKD1/EPHA2/KLF4/FGFR1/AKT1
BP	GO:0010799	regulation of peptidyl-threonine phosphorylation	4/150	47/18670	0.000545831941765232	0.00283203098899007	0.00162751577572756	5594/7040/8312/56288	4	MAPK1/TGFB1/AXIN1/PARD3
BP	GO:0009408	response to heat	7/150	176/18670	0.000557458529717708	0.00288829285973122	0.00165984843118194	23411/5594/5595/472/2932/7341/207	7	SIRT1/MAPK1/MAPK3/ATM/GSK3B/SUMO1/AKT1
BP	GO:0048469	cell maturation	7/150	177/18670	0.000576569333841167	0.00298311959683039	0.00171434360132297	891/5925/2697/5518/1499/2260/865	7	CCNB1/RB1/GJA1/PPP2R1A/CTNNB1/FGFR1/CBFB
BP	GO:0045445	myoblast differentiation	5/150	84/18670	0.000580417551270056	0.00299882401489529	0.00172336863962538	7040/6662/182/5925/10521	5	TGFB1/SOX9/JAG1/RB1/DDX17
BP	GO:0010862	positive regulation of pathway-restricted SMAD protein phosphorylation	4/150	48/18670	0.000591763350869801	0.00303196527966486	0.00174241431089441	7040/4089/2022/7046	4	TGFB1/SMAD4/ENG/TGFBR1
BP	GO:0035272	exocrine system development	4/150	48/18670	0.000591763350869801	0.00303196527966486	0.00174241431089441	7040/6662/6591/2260	4	TGFB1/SOX9/SNAI2/FGFR1
BP	GO:0051150	regulation of smooth muscle cell differentiation	4/150	48/18670	0.000591763350869801	0.00303196527966486	0.00174241431089441	23411/7040/348093/2022	4	SIRT1/TGFB1/RBPMS2/ENG
BP	GO:0055010	ventricular cardiac muscle tissue morphogenesis	4/150	48/18670	0.000591763350869801	0.00303196527966486	0.00174241431089441	7040/4089/2022/7046	4	TGFB1/SMAD4/ENG/TGFBR1
BP	GO:0060324	face development	4/150	48/18670	0.000591763350869801	0.00303196527966486	0.00174241431089441	5594/7040/5595/5916	4	MAPK1/TGFB1/MAPK3/RARG
BP	GO:0090199	regulation of release of cytochrome c from mitochondria	4/150	48/18670	0.000591763350869801	0.00303196527966486	0.00174241431089441	7157/598/64112/207	4	TP53/BCL2L1/MOAP1/AKT1
BP	GO:0050821	protein stabilization	7/150	178/18670	0.000596197730061513	0.00305044858002347	0.0017530363214014	5300/7157/55294/60485/5728/7341/1385	7	PIN1/TP53/FBXW7/SAV1/PTEN/SUMO1/CREB1
BP	GO:0003177	pulmonary valve development	3/150	21/18670	0.000607941057048192	0.00309337180613901	0.00177770350474782	182/4853/4091	3	JAG1/NOTCH2/SMAD6
BP	GO:0046827	positive regulation of protein export from nucleus	3/150	21/18670	0.000607941057048192	0.00309337180613901	0.00177770350474782	7157/2932/2810	3	TP53/GSK3B/SFN
BP	GO:0072010	glomerular epithelium development	3/150	21/18670	0.000607941057048192	0.00309337180613901	0.00177770350474782	182/8826/8842	3	JAG1/IQGAP1/PROM1
BP	GO:1903055	positive regulation of extracellular matrix organization	3/150	21/18670	0.000607941057048192	0.00309337180613901	0.00177770350474782	7040/6662/5925	3	TGFB1/SOX9/RB1
BP	GO:0014031	mesenchymal cell development	5/150	85/18670	0.000612749153055863	0.00310925945752831	0.00178683384384928	5594/6662/182/5595/6591	5	MAPK1/SOX9/JAG1/MAPK3/SNAI2
BP	GO:0048864	stem cell development	5/150	85/18670	0.000612749153055863	0.00310925945752831	0.00178683384384928	5594/6662/182/5595/6591	5	MAPK1/SOX9/JAG1/MAPK3/SNAI2
BP	GO:0008361	regulation of cell size	7/150	179/18670	0.000616353755017617	0.00311469726336985	0.00178995885018815	8766/2932/5728/5962/1385/5916/207	7	RAB11A/GSK3B/PTEN/RDX/CREB1/RARG/AKT1
BP	GO:0048736	appendage development	7/150	179/18670	0.000616353755017617	0.00311469726336985	0.00178995885018815	6662/2697/5727/4089/1499/5916/2260	7	SOX9/GJA1/PTCH1/SMAD4/CTNNB1/RARG/FGFR1
BP	GO:0060173	limb development	7/150	179/18670	0.000616353755017617	0.00311469726336985	0.00178995885018815	6662/2697/5727/4089/1499/5916/2260	7	SOX9/GJA1/PTCH1/SMAD4/CTNNB1/RARG/FGFR1
BP	GO:1901342	regulation of vasculature development	11/150	422/18670	0.000618639622842651	0.00312197205015942	0.00179413953546706	23411/1958/5371/55294/861/5587/1499/1969/2022/9314/4086	11	SIRT1/EGR1/PML/FBXW7/RUNX1/PRKD1/CTNNB1/EPHA2/ENG/KLF4/SMAD1
BP	GO:0060560	developmental growth involved in morphogenesis	8/150	235/18670	0.000635211291755148	0.0032012219334491	0.00183968297612147	7040/6662/8766/8826/2932/1499/5916/10413	8	TGFB1/SOX9/RAB11A/IQGAP1/GSK3B/CTNNB1/RARG/YAP1
BP	GO:1905330	regulation of morphogenesis of an epithelium	7/150	180/18670	0.000637047550285349	0.00320609606139516	0.00184248404721001	7040/6662/1499/5728/367/6591/2260	7	TGFB1/SOX9/CTNNB1/PTEN/AR/SNAI2/FGFR1
BP	GO:0001942	hair follicle development	5/150	86/18670	0.000646412669458025	0.00324879610031424	0.00186702296900683	6615/6662/60485/4089/1499	5	SNAI1/SOX9/SAV1/SMAD4/CTNNB1
BP	GO:0032872	regulation of stress-activated MAPK cascade	8/150	237/18670	0.000671400888824054	0.00336521450933687	0.0019339264732432	5594/57551/8312/5052/5595/6885/3265/207	8	MAPK1/TAOK1/AXIN1/PRDX1/MAPK3/MAP3K7/HRAS/AKT1
BP	GO:0043122	regulation of I-kappaB kinase/NF-kappaB signaling	8/150	237/18670	0.000671400888824054	0.00336521450933687	0.0019339264732432	23411/2697/5587/1499/6885/8945/207/329	8	SIRT1/GJA1/PRKD1/CTNNB1/MAP3K7/BTRC/AKT1/BIRC2
BP	GO:0006914	autophagy	12/150	496/18670	0.00067851613243178	0.00339166126360547	0.00194912493327286	23411/9525/84313/5595/7157/472/55294/2932/5587/29978/6885/207	12	SIRT1/VPS4B/VPS25/MAPK3/TP53/ATM/FBXW7/GSK3B/PRKD1/UBQLN2/MAP3K7/AKT1
BP	GO:0061919	process utilizing autophagic mechanism	12/150	496/18670	0.00067851613243178	0.00339166126360547	0.00194912493327286	23411/9525/84313/5595/7157/472/55294/2932/5587/29978/6885/207	12	SIRT1/VPS4B/VPS25/MAPK3/TP53/ATM/FBXW7/GSK3B/PRKD1/UBQLN2/MAP3K7/AKT1
BP	GO:0006112	energy reserve metabolic process	5/150	87/18670	0.000681442839515666	0.00340168150875953	0.00195488338264305	2932/5499/5501/5500/207	5	GSK3B/PPP1CA/PPP1CC/PPP1CB/AKT1
BP	GO:0022412	cellular process involved in reproduction in multicellular organism	10/150	361/18670	0.000688444039945385	0.00343198657210612	0.00197229914146516	7040/8900/891/472/598/5518/1499/7046/4090/207	10	TGFB1/CCNA1/CCNB1/ATM/BCL2L1/PPP2R1A/CTNNB1/TGFBR1/SMAD5/AKT1
BP	GO:0014009	glial cell proliferation	4/150	50/18670	0.000691746314219488	0.00343915384522331	0.00197641804062711	5584/430/5501/1385	4	PRKCI/ASCL2/PPP1CC/CREB1
BP	GO:1900087	positive regulation of G1/S transition of mitotic cell cycle	4/150	50/18670	0.000691746314219488	0.00343915384522331	0.00197641804062711	595/894/5962/207	4	CCND1/CCND2/RDX/AKT1
BP	GO:0072175	epithelial tube formation	6/150	132/18670	0.000693946847564501	0.00344545076805578	0.00198003676559454	7040/6662/5727/1499/23513/5916	6	TGFB1/SOX9/PTCH1/CTNNB1/SCRIB/RARG
BP	GO:0001759	organ induction	3/150	22/18670	0.000699801051631176	0.00344668368420215	0.00198074529967703	1499/367/2260	3	CTNNB1/AR/FGFR1
BP	GO:0002089	lens morphogenesis in camera-type eye	3/150	22/18670	0.000699801051631176	0.00344668368420215	0.00198074529967703	4211/1499/1969	3	MEIS1/CTNNB1/EPHA2
BP	GO:0042359	vitamin D metabolic process	3/150	22/18670	0.000699801051631176	0.00344668368420215	0.00198074529967703	6615/6591/2260	3	SNAI1/SNAI2/FGFR1
BP	GO:0043162	ubiquitin-dependent protein catabolic process via the multivesicular body sorting pathway	3/150	22/18670	0.000699801051631176	0.00344668368420215	0.00198074529967703	9525/84313/25930	3	VPS4B/VPS25/PTPN23
BP	GO:0044321	response to leptin	3/150	22/18670	0.000699801051631176	0.00344668368420215	0.00198074529967703	23411/595/5728	3	SIRT1/CCND1/PTEN
BP	GO:0090312	positive regulation of protein deacetylation	3/150	22/18670	0.000699801051631176	0.00344668368420215	0.00198074529967703	7040/7157/5587	3	TGFB1/TP53/PRKD1
BP	GO:0043254	regulation of protein-containing complex assembly	11/150	429/18670	0.000708336330300571	0.00347922278232763	0.00199944491692452	7040/5925/7157/472/4091/2932/7341/5962/1385/5601/329	11	TGFB1/RB1/TP53/ATM/SMAD6/GSK3B/SUMO1/RDX/CREB1/MAPK9/BIRC2
BP	GO:0062012	regulation of small molecule metabolic process	11/150	429/18670	0.000708336330300571	0.00347922278232763	0.00199944491692452	23411/7040/1958/6615/7157/2932/5499/5500/6591/207/6901	11	SIRT1/TGFB1/EGR1/SNAI1/TP53/GSK3B/PPP1CA/PPP1CB/SNAI2/AKT1/TAZ
BP	GO:0070302	regulation of stress-activated protein kinase signaling cascade	8/150	239/18670	0.000709237064871341	0.00347922278232763	0.00199944491692452	5594/57551/8312/5052/5595/6885/3265/207	8	MAPK1/TAOK1/AXIN1/PRDX1/MAPK3/MAP3K7/HRAS/AKT1
BP	GO:0031667	response to nutrient levels	12/150	499/18670	0.000715203614433843	0.0034845260270021	0.00200249259345201	23411/5594/7040/595/5595/7157/5587/632/5728/6591/1385/207	12	SIRT1/MAPK1/TGFB1/CCND1/MAPK3/TP53/PRKD1/BGLAP/PTEN/SNAI2/CREB1/AKT1
BP	GO:0022404	molting cycle process	5/150	88/18670	0.000717874703312984	0.0034845260270021	0.00200249259345201	6615/6662/60485/4089/1499	5	SNAI1/SOX9/SAV1/SMAD4/CTNNB1
BP	GO:0022405	hair cycle process	5/150	88/18670	0.000717874703312984	0.0034845260270021	0.00200249259345201	6615/6662/60485/4089/1499	5	SNAI1/SOX9/SAV1/SMAD4/CTNNB1
BP	GO:0097194	execution phase of apoptosis	5/150	88/18670	0.000717874703312984	0.0034845260270021	0.00200249259345201	57551/7157/598/7159/207	5	TAOK1/TP53/BCL2L1/TP53BP2/AKT1
BP	GO:0098773	skin epidermis development	5/150	88/18670	0.000717874703312984	0.0034845260270021	0.00200249259345201	6615/6662/60485/4089/1499	5	SNAI1/SOX9/SAV1/SMAD4/CTNNB1
BP	GO:1900407	regulation of cellular response to oxidative stress	5/150	88/18670	0.000717874703312984	0.0034845260270021	0.00200249259345201	23411/55294/1499/7295/207	5	SIRT1/FBXW7/CTNNB1/TXN/AKT1
BP	GO:1903725	regulation of phospholipid metabolic process	5/150	88/18670	0.000717874703312984	0.0034845260270021	0.00200249259345201	7040/5587/9314/9306/6901	5	TGFB1/PRKD1/KLF4/SOCS6/TAZ
BP	GO:2000177	regulation of neural precursor cell proliferation	5/150	88/18670	0.000717874703312984	0.0034845260270021	0.00200249259345201	7040/2735/7157/1495/1499	5	TGFB1/GLI1/TP53/CTNNA1/CTNNB1
BP	GO:0043409	negative regulation of MAPK cascade	7/150	184/18670	0.000725406916424474	0.00351646007186581	0.00202084449779223	5300/5518/4089/5728/9314/5515/207	7	PIN1/PPP2R1A/SMAD4/PTEN/KLF4/PPP2CA/AKT1
BP	GO:0009994	oocyte differentiation	4/150	51/18670	0.000745970523580482	0.00360666482501756	0.0020726834993324	891/472/5518/1499	4	CCNB1/ATM/PPP2R1A/CTNNB1
BP	GO:0045599	negative regulation of fat cell differentiation	4/150	51/18670	0.000745970523580482	0.00360666482501756	0.0020726834993324	23411/7040/182/25937	4	SIRT1/TGFB1/JAG1/WWTR1
BP	GO:1903708	positive regulation of hemopoiesis	7/150	185/18670	0.000748945331307761	0.00361630801988787	0.00207822526488541	7040/182/5925/861/864/1385/865	7	TGFB1/JAG1/RB1/RUNX1/RUNX3/CREB1/CBFB
BP	GO:0032355	response to estradiol	6/150	134/18670	0.000750901059988575	0.00362101177816713	0.00208092842768076	7040/595/2697/5727/1499/5728	6	TGFB1/CCND1/GJA1/PTCH1/CTNNB1/PTEN
BP	GO:0060021	roof of mouth development	5/150	89/18670	0.000755743593335292	0.0036396058953184	0.00209161412254676	6615/4089/7046/7341/6591	5	SNAI1/SMAD4/TGFBR1/SUMO1/SNAI2
BP	GO:0045185	maintenance of protein location	5/150	90/18670	0.000795085125782519	0.00382407956846377	0.00219762772706511	5371/9908/7529/7295/207	5	PML/G3BP2/YWHAB/TXN/AKT1
BP	GO:0036037	CD8-positive, alpha-beta T cell activation	3/150	23/18670	0.000800050511935644	0.00382799784504616	0.00219987948807207	861/864/865	3	RUNX1/RUNX3/CBFB
BP	GO:0051152	positive regulation of smooth muscle cell differentiation	3/150	23/18670	0.000800050511935644	0.00382799784504616	0.00219987948807207	23411/7040/2022	3	SIRT1/TGFB1/ENG
BP	GO:0090343	positive regulation of cell aging	3/150	23/18670	0.000800050511935644	0.00382799784504616	0.00219987948807207	23411/3845/7157	3	SIRT1/KRAS/TP53
BP	GO:2000637	positive regulation of gene silencing by miRNA	3/150	23/18670	0.000800050511935644	0.00382799784504616	0.00219987948807207	7040/7157/126374	3	TGFB1/TP53/WTIP
BP	GO:0051783	regulation of nuclear division	7/150	188/18670	0.000823208935061743	0.00393370176352691	0.00226062557296748	7040/9525/5300/891/54443/5925/472	7	TGFB1/VPS4B/PIN1/CCNB1/ANLN/RB1/ATM
BP	GO:0045639	positive regulation of myeloid cell differentiation	5/150	91/18670	0.000835935191844938	0.00398934660118496	0.00229260363093308	7040/182/5925/861/1385	5	TGFB1/JAG1/RB1/RUNX1/CREB1
BP	GO:0010675	regulation of cellular carbohydrate metabolic process	6/150	137/18670	0.000843033522021212	0.00401283956482097	0.00230610460217415	23411/7157/2932/5499/5500/207	6	SIRT1/TP53/GSK3B/PPP1CA/PPP1CB/AKT1
BP	GO:0034605	cellular response to heat	6/150	137/18670	0.000843033522021212	0.00401283956482097	0.00230610460217415	23411/5594/5595/472/2932/7341	6	SIRT1/MAPK1/MAPK3/ATM/GSK3B/SUMO1
BP	GO:0010043	response to zinc ion	4/150	53/18670	0.000863317409564687	0.00410409526273728	0.00235854756221281	1396/632/5728/1385	4	CRIP1/BGLAP/PTEN/CREB1
BP	GO:0045833	negative regulation of lipid metabolic process	5/150	92/18670	0.000878329948945749	0.00417008903688657	0.0023964729623745	23411/6615/55294/6591/207	5	SIRT1/SNAI1/FBXW7/SNAI2/AKT1
BP	GO:0001935	endothelial cell proliferation	7/150	191/18670	0.000903176401838866	0.00427708483519405	0.00245796146668783	23411/2697/5587/1969/7046/2260/207	7	SIRT1/GJA1/PRKD1/EPHA2/TGFBR1/FGFR1/AKT1
BP	GO:0003181	atrioventricular valve morphogenesis	3/150	24/18670	0.000908981976360027	0.00427708483519405	0.00245796146668783	4091/8642/4089	3	SMAD6/DCHS1/SMAD4
BP	GO:0046639	negative regulation of alpha-beta T cell differentiation	3/150	24/18670	0.000908981976360027	0.00427708483519405	0.00245796146668783	861/864/865	3	RUNX1/RUNX3/CBFB
BP	GO:0046697	decidualization	3/150	24/18670	0.000908981976360027	0.00427708483519405	0.00245796146668783	5594/5595/2697	3	MAPK1/MAPK3/GJA1
BP	GO:0060148	positive regulation of posttranscriptional gene silencing	3/150	24/18670	0.000908981976360027	0.00427708483519405	0.00245796146668783	7040/7157/126374	3	TGFB1/TP53/WTIP
BP	GO:1902914	regulation of protein polyubiquitination	3/150	24/18670	0.000908981976360027	0.00427708483519405	0.00245796146668783	7321/9320/329	3	UBE2D1/TRIP12/BIRC2
BP	GO:2000178	negative regulation of neural precursor cell proliferation	3/150	24/18670	0.000908981976360027	0.00427708483519405	0.00245796146668783	7040/7157/1495	3	TGFB1/TP53/CTNNA1
BP	GO:1901655	cellular response to ketone	5/150	93/18670	0.000922305811955035	0.00433424986025748	0.00249081314820977	23411/7040/9314/367/207	5	SIRT1/TGFB1/KLF4/AR/AKT1
BP	GO:0002763	positive regulation of myeloid leukocyte differentiation	4/150	54/18670	0.00092661365909924	0.00434342793953888	0.00249608762044522	7040/5925/861/1385	4	TGFB1/RB1/RUNX1/CREB1
BP	GO:0032210	regulation of telomere maintenance via telomerase	4/150	54/18670	0.00092661365909924	0.00434342793953888	0.00249608762044522	5594/5595/472/1499	4	MAPK1/MAPK3/ATM/CTNNB1
BP	GO:0048839	inner ear development	7/150	192/18670	0.000931152089205627	0.00435916250898421	0.00250512998618773	7040/6662/182/8642/23513/79633/2260	7	TGFB1/SOX9/JAG1/DCHS1/SCRIB/FAT4/FGFR1
BP	GO:0009411	response to UV	6/150	141/18670	0.000979168892937529	0.00457814201019841	0.00263097345123899	23411/595/5371/7157/1396/207	6	SIRT1/CCND1/PML/TP53/CRIP1/AKT1
BP	GO:0001541	ovarian follicle development	4/150	55/18670	0.000993107602071311	0.00461989148050576	0.00265496609885395	472/598/1495/4089	4	ATM/BCL2L1/CTNNA1/SMAD4
BP	GO:0002011	morphogenesis of an epithelial sheet	4/150	55/18670	0.000993107602071311	0.00461989148050576	0.00265496609885395	182/64398/94134/5728	4	JAG1/MPP5/ARHGAP12/PTEN
BP	GO:0003229	ventricular cardiac muscle tissue development	4/150	55/18670	0.000993107602071311	0.00461989148050576	0.00265496609885395	7040/4089/2022/7046	4	TGFB1/SMAD4/ENG/TGFBR1
BP	GO:0043551	regulation of phosphatidylinositol 3-kinase activity	4/150	55/18670	0.000993107602071311	0.00461989148050576	0.00265496609885395	7040/5587/9314/9306	4	TGFB1/PRKD1/KLF4/SOCS6
BP	GO:0007265	Ras protein signal transduction	11/150	448/18670	0.00100790427871842	0.00468281975339074	0.00269112981219528	3845/4853/8766/5925/7157/5587/9908/57706/390/5962/3265	11	KRAS/NOTCH2/RAB11A/RB1/TP53/PRKD1/G3BP2/DENND1A/RND3/RDX/HRAS
BP	GO:0055006	cardiac cell development	5/150	95/18670	0.00101514774953195	0.0047012919413905	0.00270174543663536	5300/182/891/4089/983	5	PIN1/JAG1/CCNB1/SMAD4/CDK1
BP	GO:0097711	ciliary basal body-plasma membrane docking	5/150	95/18670	0.00101514774953195	0.0047012919413905	0.00270174543663536	8766/7532/1453/5518/983	5	RAB11A/YWHAG/CSNK1D/PPP2R1A/CDK1
BP	GO:0007030	Golgi organization	6/150	142/18670	0.00101570335518792	0.0047012919413905	0.00270174543663536	5594/5595/1453/5587/983/7534	6	MAPK1/MAPK3/CSNK1D/PRKD1/CDK1/YWHAZ
BP	GO:0002053	positive regulation of mesenchymal cell proliferation	3/150	25/18670	0.00102687944364348	0.00474706549824663	0.00272805065228595	6662/1499/2260	3	SOX9/CTNNB1/FGFR1
BP	GO:0030900	forebrain development	10/150	381/18670	0.00103744986613234	0.00478394069520277	0.00274924214525071	2735/3845/4854/2932/1499/5728/317762/79633/1385/2260	10	GLI1/KRAS/NOTCH3/GSK3B/CTNNB1/PTEN/CCDC85C/FAT4/CREB1/FGFR1
BP	GO:0040013	negative regulation of locomotion	10/150	381/18670	0.00103744986613234	0.00478394069520277	0.00274924214525071	7040/5300/182/57561/25930/1495/5728/2022/9314/207	10	TGFB1/PIN1/JAG1/ARRDC3/PTPN23/CTNNA1/PTEN/ENG/KLF4/AKT1
BP	GO:0044344	cellular response to fibroblast growth factor stimulus	6/150	143/18670	0.00105327688236067	0.00485085944947382	0.00278769911436283	5594/5595/8826/1499/79633/2260	6	MAPK1/MAPK3/IQGAP1/CTNNB1/FAT4/FGFR1
BP	GO:0060113	inner ear receptor cell differentiation	4/150	56/18670	0.00106288612518265	0.00486421328594605	0.00279537331694379	182/23513/79633/2260	4	JAG1/SCRIB/FAT4/FGFR1
BP	GO:1903078	positive regulation of protein localization to plasma membrane	4/150	56/18670	0.00106288612518265	0.00486421328594605	0.00279537331694379	8766/5584/1969/207	4	RAB11A/PRKCI/EPHA2/AKT1
BP	GO:1903202	negative regulation of oxidative stress-induced cell death	4/150	56/18670	0.00106288612518265	0.00486421328594605	0.00279537331694379	23411/1499/7295/207	4	SIRT1/CTNNB1/TXN/AKT1
BP	GO:0008585	female gonad development	5/150	96/18670	0.00106408786168568	0.00486421328594605	0.00279537331694379	23411/472/598/1495/4089	5	SIRT1/ATM/BCL2L1/CTNNA1/SMAD4
BP	GO:1990823	response to leukemia inhibitory factor	5/150	96/18670	0.00106408786168568	0.00486421328594605	0.00279537331694379	23411/5371/9314/1385/5916	5	SIRT1/PML/KLF4/CREB1/RARG
BP	GO:1990830	cellular response to leukemia inhibitory factor	5/150	96/18670	0.00106408786168568	0.00486421328594605	0.00279537331694379	23411/5371/9314/1385/5916	5	SIRT1/PML/KLF4/CREB1/RARG
BP	GO:0045765	regulation of angiogenesis	10/150	383/18670	0.00107915292694127	0.00492697419243358	0.00283144084791521	23411/5371/55294/861/5587/1499/1969/2022/9314/4086	10	SIRT1/PML/FBXW7/RUNX1/PRKD1/CTNNB1/EPHA2/ENG/KLF4/SMAD1
BP	GO:1902107	positive regulation of leukocyte differentiation	6/150	144/18670	0.00109190915013298	0.00497905173651489	0.00286136884830891	7040/5925/861/864/1385/865	6	TGFB1/RB1/RUNX1/RUNX3/CREB1/CBFB
BP	GO:0050730	regulation of peptidyl-tyrosine phosphorylation	8/150	256/18670	0.00110532982100127	0.00503402680206626	0.00289296200064529	7040/84313/8826/7157/55294/5518/5515/7525	8	TGFB1/VPS25/IQGAP1/TP53/FBXW7/PPP2R1A/PPP2CA/YES1
BP	GO:0046890	regulation of lipid biosynthetic process	7/150	198/18670	0.00111367228978142	0.00506445699407657	0.00291044966859375	23411/1958/6615/55294/6591/1385/207	7	SIRT1/EGR1/SNAI1/FBXW7/SNAI2/CREB1/AKT1
BP	GO:1902882	regulation of response to oxidative stress	5/150	97/18670	0.0011147571372161	0.00506445699407657	0.00291044966859375	23411/55294/1499/7295/207	5	SIRT1/FBXW7/CTNNB1/TXN/AKT1
BP	GO:0002066	columnar/cuboidal epithelial cell development	4/150	57/18670	0.00113603608416051	0.00514213142879524	0.00295508772812304	2932/23513/5916/2260	4	GSK3B/SCRIB/RARG/FGFR1
BP	GO:0051055	negative regulation of lipid biosynthetic process	4/150	57/18670	0.00113603608416051	0.00514213142879524	0.00295508772812304	23411/6615/55294/6591	4	SIRT1/SNAI1/FBXW7/SNAI2
BP	GO:1900408	negative regulation of cellular response to oxidative stress	4/150	57/18670	0.00113603608416051	0.00514213142879524	0.00295508772812304	23411/1499/7295/207	4	SIRT1/CTNNB1/TXN/AKT1
BP	GO:0006109	regulation of carbohydrate metabolic process	7/150	199/18670	0.0011466468143058	0.00517275127888666	0.00297268438905929	23411/7040/7157/2932/5499/5500/207	7	SIRT1/TGFB1/TP53/GSK3B/PPP1CA/PPP1CB/AKT1
BP	GO:0003171	atrioventricular valve development	3/150	26/18670	0.0011540185151867	0.00517275127888666	0.00297268438905929	4091/8642/4089	3	SMAD6/DCHS1/SMAD4
BP	GO:0022011	myelination in peripheral nervous system	3/150	26/18670	0.0011540185151867	0.00517275127888666	0.00297268438905929	64398/56288/207	3	MPP5/PARD3/AKT1
BP	GO:0032292	peripheral nervous system axon ensheathment	3/150	26/18670	0.0011540185151867	0.00517275127888666	0.00297268438905929	64398/56288/207	3	MPP5/PARD3/AKT1
BP	GO:0048169	regulation of long-term neuronal synaptic plasticity	3/150	26/18670	0.0011540185151867	0.00517275127888666	0.00297268438905929	3845/8766/3265	3	KRAS/RAB11A/HRAS
BP	GO:0060706	cell differentiation involved in embryonic placenta development	3/150	26/18670	0.0011540185151867	0.00517275127888666	0.00297268438905929	6615/430/207	3	SNAI1/ASCL2/AKT1
BP	GO:0060740	prostate gland epithelium morphogenesis	3/150	26/18670	0.0011540185151867	0.00517275127888666	0.00297268438905929	6662/367/5916	3	SOX9/AR/RARG
BP	GO:1904353	regulation of telomere capping	3/150	26/18670	0.0011540185151867	0.00517275127888666	0.00297268438905929	5594/5595/472	3	MAPK1/MAPK3/ATM
BP	GO:2001243	negative regulation of intrinsic apoptotic signaling pathway	5/150	98/18670	0.00116719314573525	0.00522545572162297	0.0030029726565033	23411/6615/598/6591/207	5	SIRT1/SNAI1/BCL2L1/SNAI2/AKT1
BP	GO:0071375	cellular response to peptide hormone stimulus	9/150	321/18670	0.00117089215379403	0.00523566200648023	0.00300883801944649	23411/7040/5584/7532/2932/632/5728/1385/207	9	SIRT1/TGFB1/PRKCI/YWHAG/GSK3B/BGLAP/PTEN/CREB1/AKT1
BP	GO:0051250	negative regulation of lymphocyte activation	6/150	146/18670	0.00117242935223856	0.00523618871720101	0.00300914071034593	7040/472/861/9306/864/865	6	TGFB1/ATM/RUNX1/SOCS6/RUNX3/CBFB
BP	GO:0032970	regulation of actin filament-based process	10/150	388/18670	0.00118945205556416	0.00530579036635571	0.00304913948947522	7040/4853/57551/4089/122786/7046/390/7341/5962/3265	10	TGFB1/NOTCH2/TAOK1/SMAD4/FRMD6/TGFBR1/RND3/SUMO1/RDX/HRAS
BP	GO:0031663	lipopolysaccharide-mediated signaling pathway	4/150	58/18670	0.00121264426588665	0.0054027109865409	0.00310483797545858	5594/7040/5595/207	4	MAPK1/TGFB1/MAPK3/AKT1
BP	GO:0001708	cell fate specification	5/150	99/18670	0.00122143366122199	0.00543530612333889	0.00312356979709364	6662/5727/1499/367/2260	5	SOX9/PTCH1/CTNNB1/AR/FGFR1
BP	GO:0035148	tube formation	6/150	148/18670	0.00125742430140903	0.00558872078059989	0.00321173436022547	7040/6662/5727/1499/23513/5916	6	TGFB1/SOX9/PTCH1/CTNNB1/SCRIB/RARG
BP	GO:0060840	artery development	5/150	100/18670	0.00127751665315198	0.00567119005231968	0.00325912792380529	182/4854/4091/2022/7046	5	JAG1/NOTCH3/SMAD6/ENG/TGFBR1
BP	GO:0098813	nuclear chromosome segregation	8/150	262/18670	0.0012812699574753	0.00568101547250768	0.00326477441087457	9525/891/8766/5925/472/55294/5518/1499	8	VPS4B/CCNB1/RAB11A/RB1/ATM/FBXW7/PPP2R1A/CTNNB1
BP	GO:0003148	outflow tract septum morphogenesis	3/150	27/18670	0.00129066653547183	0.00569788462344497	0.00327446879959429	4091/4089/2022	3	SMAD6/SMAD4/ENG
BP	GO:1902175	regulation of oxidative stress-induced intrinsic apoptotic signaling pathway	3/150	27/18670	0.00129066653547183	0.00569788462344497	0.00327446879959429	23411/55294/207	3	SIRT1/FBXW7/AKT1
BP	GO:2000144	positive regulation of DNA-templated transcription, initiation	3/150	27/18670	0.00129066653547183	0.00569788462344497	0.00327446879959429	7157/1499/1385	3	TP53/CTNNB1/CREB1
BP	GO:0001885	endothelial cell development	4/150	59/18670	0.00129279735153793	0.00569788462344497	0.00327446879959429	7082/1499/2022/5962	4	TJP1/CTNNB1/ENG/RDX
BP	GO:1902883	negative regulation of response to oxidative stress	4/150	59/18670	0.00129279735153793	0.00569788462344497	0.00327446879959429	23411/1499/7295/207	4	SIRT1/CTNNB1/TXN/AKT1
BP	GO:0051092	positive regulation of NF-kappaB transcription factor activity	6/150	149/18670	0.0013016505340409	0.00573005825784829	0.00329295839160704	7040/3845/5584/5587/6885/367	6	TGFB1/KRAS/PRKCI/PRKD1/MAP3K7/AR
BP	GO:0010639	negative regulation of organelle organization	10/150	393/18670	0.00130880664199294	0.00575469332814299	0.00330711571039933	23411/891/57551/7157/472/598/4089/9320/5962/207	10	SIRT1/CCNB1/TAOK1/TP53/ATM/BCL2L1/SMAD4/TRIP12/RDX/AKT1
BP	GO:0042110	T cell activation	11/150	464/18670	0.00133531573311068	0.00585801039736062	0.00336649011721456	7040/1958/7157/2697/861/1499/9306/864/865/207/7525	11	TGFB1/EGR1/TP53/GJA1/RUNX1/CTNNB1/SOCS6/RUNX3/CBFB/AKT1/YES1
BP	GO:0046545	development of primary female sexual characteristics	5/150	101/18670	0.00133548027763087	0.00585801039736062	0.00336649011721456	23411/472/598/1495/4089	5	SIRT1/ATM/BCL2L1/CTNNA1/SMAD4
BP	GO:0071774	response to fibroblast growth factor	6/150	150/18670	0.00134705660315925	0.00590177174472026	0.00339163895332257	5594/5595/8826/1499/79633/2260	6	MAPK1/MAPK3/IQGAP1/CTNNB1/FAT4/FGFR1
BP	GO:0043966	histone H3 acetylation	4/150	60/18670	0.00137658188072047	0.00600971663666012	0.00345367288417443	23411/4089/6885/23558	4	SIRT1/SMAD4/MAP3K7/WBP2
BP	GO:0051306	mitotic sister chromatid separation	4/150	60/18670	0.00137658188072047	0.00600971663666012	0.00345367288417443	891/5925/472/5518	4	CCNB1/RB1/ATM/PPP2R1A
BP	GO:0090342	regulation of cell aging	4/150	60/18670	0.00137658188072047	0.00600971663666012	0.00345367288417443	23411/3845/7157/5728	4	SIRT1/KRAS/TP53/PTEN
BP	GO:0000070	mitotic sister chromatid segregation	6/150	151/18670	0.0013936631753339	0.00607709628109546	0.00349239471833081	9525/891/8766/5925/472/5518	6	VPS4B/CCNB1/RAB11A/RB1/ATM/PPP2R1A
BP	GO:0032091	negative regulation of protein binding	5/150	103/18670	0.00145720292865869	0.00632426071037873	0.00363443553971345	5300/5595/2932/5499/207	5	PIN1/MAPK3/GSK3B/PPP1CA/AKT1
BP	GO:0034766	negative regulation of ion transmembrane transport	5/150	103/18670	0.00145720292865869	0.00632426071037873	0.00363443553971345	7040/5728/10971/7341/207	5	TGFB1/PTEN/YWHAQ/SUMO1/AKT1
BP	GO:0044264	cellular polysaccharide metabolic process	5/150	103/18670	0.00145720292865869	0.00632426071037873	0.00363443553971345	2932/5499/5501/5500/207	5	GSK3B/PPP1CA/PPP1CC/PPP1CB/AKT1
BP	GO:1902106	negative regulation of leukocyte differentiation	5/150	103/18670	0.00145720292865869	0.00632426071037873	0.00363443553971345	55294/861/1499/864/865	5	FBXW7/RUNX1/CTNNB1/RUNX3/CBFB
BP	GO:0042490	mechanoreceptor differentiation	4/150	61/18670	0.00146408421657987	0.00633177804802244	0.00363875561447752	182/23513/79633/2260	4	JAG1/SCRIB/FAT4/FGFR1
BP	GO:0045604	regulation of epidermal cell differentiation	4/150	61/18670	0.00146408421657987	0.00633177804802244	0.00363875561447752	861/5727/2810/865	4	RUNX1/PTCH1/SFN/CBFB
BP	GO:2001244	positive regulation of intrinsic apoptotic signaling pathway	4/150	61/18670	0.00146408421657987	0.00633177804802244	0.00363875561447752	23411/7157/55294/598	4	SIRT1/TP53/FBXW7/BCL2L1
BP	GO:0032147	activation of protein kinase activity	9/150	333/18670	0.00150870007866849	0.00651708968408437	0.00374525078076955	5594/57551/8312/5595/6885/7295/7046/983/207	9	MAPK1/TAOK1/AXIN1/MAPK3/MAP3K7/TXN/TGFBR1/CDK1/AKT1
BP	GO:0007249	I-kappaB kinase/NF-kappaB signaling	8/150	269/18670	0.00151401229832105	0.00653238756550452	0.00375404218998904	23411/2697/5587/1499/6885/8945/207/329	8	SIRT1/GJA1/PRKD1/CTNNB1/MAP3K7/BTRC/AKT1/BIRC2
BP	GO:0070059	intrinsic apoptotic signaling pathway in response to endoplasmic reticulum stress	4/150	62/18670	0.00155539051187016	0.00669525740757177	0.00384764047277098	23411/5371/7157/598	4	SIRT1/PML/TP53/BCL2L1
BP	GO:1904356	regulation of telomere maintenance via telomere lengthening	4/150	62/18670	0.00155539051187016	0.00669525740757177	0.00384764047277098	5594/5595/472/1499	4	MAPK1/MAPK3/ATM/CTNNB1
BP	GO:0007163	establishment or maintenance of cell polarity	7/150	210/18670	0.00156238594979206	0.00671753119904767	0.00386044080834401	64398/5584/1495/2932/23513/56288/390	7	MPP5/PRKCI/CTNNA1/GSK3B/SCRIB/PARD3/RND3
BP	GO:0045785	positive regulation of cell adhesion	10/150	403/18670	0.00157688999573088	0.00674912649218407	0.00387859803833836	7040/25930/8826/472/861/2932/864/865/207/7525	10	TGFB1/PTPN23/IQGAP1/ATM/RUNX1/GSK3B/RUNX3/CBFB/AKT1/YES1
BP	GO:0050769	positive regulation of neurogenesis	11/150	474/18670	0.00158115159072718	0.00674912649218407	0.00387859803833836	7040/8766/8826/5584/1453/81532/5587/5501/1499/5728/2260	11	TGFB1/RAB11A/IQGAP1/PRKCI/CSNK1D/MOB2/PRKD1/PPP1CC/CTNNB1/PTEN/FGFR1
BP	GO:0007009	plasma membrane organization	5/150	105/18670	0.00158691025935562	0.00674912649218407	0.00387859803833836	64398/5728/367/79633/207	5	MPP5/PTEN/AR/FAT4/AKT1
BP	GO:0008593	regulation of Notch signaling pathway	5/150	105/18670	0.00158691025935562	0.00674912649218407	0.00387859803833836	182/4854/55294/5584/207	5	JAG1/NOTCH3/FBXW7/PRKCI/AKT1
BP	GO:0033138	positive regulation of peptidyl-serine phosphorylation	5/150	105/18670	0.00158691025935562	0.00674912649218407	0.00387859803833836	7040/8312/5587/7295/207	5	TGFB1/AXIN1/PRKD1/TXN/AKT1
BP	GO:0010800	positive regulation of peptidyl-threonine phosphorylation	3/150	29/18670	0.00159351834499656	0.00674912649218407	0.00387859803833836	5594/7040/8312	3	MAPK1/TGFB1/AXIN1
BP	GO:0014044	Schwann cell development	3/150	29/18670	0.00159351834499656	0.00674912649218407	0.00387859803833836	64398/56288/207	3	MPP5/PARD3/AKT1
BP	GO:0031063	regulation of histone deacetylation	3/150	29/18670	0.00159351834499656	0.00674912649218407	0.00387859803833836	7040/7157/5587	3	TGFB1/TP53/PRKD1
BP	GO:0035666	TRIF-dependent toll-like receptor signaling pathway	3/150	29/18670	0.00159351834499656	0.00674912649218407	0.00387859803833836	7323/7321/329	3	UBE2D3/UBE2D1/BIRC2
BP	GO:0048730	epidermis morphogenesis	3/150	29/18670	0.00159351834499656	0.00674912649218407	0.00387859803833836	6615/1499/9314	3	SNAI1/CTNNB1/KLF4
BP	GO:0070723	response to cholesterol	3/150	29/18670	0.00159351834499656	0.00674912649218407	0.00387859803833836	7040/5727/7046	3	TGFB1/PTCH1/TGFBR1
BP	GO:2000171	negative regulation of dendrite development	3/150	29/18670	0.00159351834499656	0.00674912649218407	0.00387859803833836	7533/2932/5728	3	YWHAH/GSK3B/PTEN
BP	GO:2000515	negative regulation of CD4-positive, alpha-beta T cell activation	3/150	29/18670	0.00159351834499656	0.00674912649218407	0.00387859803833836	861/864/865	3	RUNX1/RUNX3/CBFB
BP	GO:0032868	response to insulin	8/150	272/18670	0.00162349912342079	0.00686822048887535	0.00394703915327074	23411/1958/5584/7532/2932/632/5728/207	8	SIRT1/EGR1/PRKCI/YWHAG/GSK3B/BGLAP/PTEN/AKT1
BP	GO:0007062	sister chromatid cohesion	4/150	63/18670	0.00165058667596419	0.00696683552360631	0.0040037113879223	5925/55294/5518/1499	4	RB1/FBXW7/PPP2R1A/CTNNB1
BP	GO:1904377	positive regulation of protein localization to cell periphery	4/150	63/18670	0.00165058667596419	0.00696683552360631	0.0040037113879223	8766/5584/1969/207	4	RAB11A/PRKCI/EPHA2/AKT1
BP	GO:0000280	nuclear division	10/150	407/18670	0.00169590500821243	0.00714993551462361	0.00410893556275469	7040/9525/5300/8900/891/8766/54443/5925/472/5518	10	TGFB1/VPS4B/PIN1/CCNA1/CCNB1/RAB11A/ANLN/RB1/ATM/PPP2R1A
BP	GO:0045600	positive regulation of fat cell differentiation	4/150	64/18670	0.0017497583427889	0.00736855996181305	0.00423457498483157	60485/6591/1385/207	4	SAV1/SNAI2/CREB1/AKT1
BP	GO:0052126	movement in host environment	6/150	158/18670	0.00175528621492723	0.0073789087357754	0.00424052223362533	9525/5371/1499/1969/983/1500	6	VPS4B/PML/CTNNB1/EPHA2/CDK1/CTNND1
BP	GO:0036258	multivesicular body assembly	3/150	30/18670	0.00176021677622184	0.0073789087357754	0.00424052223362533	9525/84313/8766	3	VPS4B/VPS25/RAB11A
BP	GO:0044818	mitotic G2/M transition checkpoint	3/150	30/18670	0.00176021677622184	0.0073789087357754	0.00424052223362533	57551/472/983	3	TAOK1/ATM/CDK1
BP	GO:0045879	negative regulation of smoothened signaling pathway	3/150	30/18670	0.00176021677622184	0.0073789087357754	0.00424052223362533	5925/5727/8945	3	RB1/PTCH1/BTRC
BP	GO:0032869	cellular response to insulin stimulus	7/150	216/18670	0.00183403322756434	0.00767962380985794	0.00441333761911055	23411/5584/7532/2932/632/5728/207	7	SIRT1/PRKCI/YWHAG/GSK3B/BGLAP/PTEN/AKT1
BP	GO:0006913	nucleocytoplasmic transport	9/150	343/18670	0.00184657889560474	0.00772338950780714	0.00443848895542183	5594/7040/5371/7157/2932/2810/5501/7295/207	9	MAPK1/TGFB1/PML/TP53/GSK3B/SFN/PPP1CC/TXN/AKT1
BP	GO:0014823	response to activity	4/150	65/18670	0.00185299083966841	0.00773267331169319	0.00444382418563014	632/5728/983/1385	4	BGLAP/PTEN/CDK1/CREB1
BP	GO:0048663	neuron fate commitment	4/150	65/18670	0.00185299083966841	0.00773267331169319	0.00444382418563014	4854/4089/25925/7046	4	NOTCH3/SMAD4/ZNF521/TGFBR1
BP	GO:0007519	skeletal muscle tissue development	6/150	160/18670	0.00187061796356999	0.00777983051590722	0.00447092455779976	7040/1958/5925/1499/10521/6901	6	TGFB1/EGR1/RB1/CTNNB1/DDX17/TAZ
BP	GO:0021915	neural tube development	6/150	160/18670	0.00187061796356999	0.00777983051590722	0.00447092455779976	7040/8642/5727/23513/1969/5916	6	TGFB1/DCHS1/PTCH1/SCRIB/EPHA2/RARG
BP	GO:2000241	regulation of reproductive process	6/150	160/18670	0.00187061796356999	0.00777983051590722	0.00447092455779976	6615/6662/5518/85360/1499/367	6	SNAI1/SOX9/PPP2R1A/SYDE1/CTNNB1/AR
BP	GO:0043393	regulation of protein binding	7/150	217/18670	0.00188266468041111	0.00782111487166284	0.0044946499126932	5300/5595/2932/5499/7046/5515/207	7	PIN1/MAPK3/GSK3B/PPP1CA/TGFBR1/PPP2CA/AKT1
BP	GO:0003401	axis elongation	3/150	31/18670	0.00193741370804945	0.0080034929104081	0.00459945919492144	7040/6662/10413	3	TGFB1/SOX9/YAP1
BP	GO:0010165	response to X-ray	3/150	31/18670	0.00193741370804945	0.0080034929104081	0.00459945919492144	595/7157/472	3	CCND1/TP53/ATM
BP	GO:0019048	modulation by virus of host process	3/150	31/18670	0.00193741370804945	0.0080034929104081	0.00459945919492144	7040/598/23513	3	TGFB1/BCL2L1/SCRIB
BP	GO:0031572	G2 DNA damage checkpoint	3/150	31/18670	0.00193741370804945	0.0080034929104081	0.00459945919492144	57551/472/983	3	TAOK1/ATM/CDK1
BP	GO:0036257	multivesicular body organization	3/150	31/18670	0.00193741370804945	0.0080034929104081	0.00459945919492144	9525/84313/8766	3	VPS4B/VPS25/RAB11A
BP	GO:0051169	nuclear transport	9/150	346/18670	0.00195897045061483	0.00808349216142965	0.00464543328333718	5594/7040/5371/7157/2932/2810/5501/7295/207	9	MAPK1/TGFB1/PML/TP53/GSK3B/SFN/PPP1CC/TXN/AKT1
BP	GO:0000723	telomere maintenance	6/150	162/18670	0.00199160567840113	0.00820897580739863	0.00471754641140826	5594/5595/5371/472/1499/5557	6	MAPK1/MAPK3/PML/ATM/CTNNB1/PRIM1
BP	GO:0044262	cellular carbohydrate metabolic process	8/150	282/18670	0.00203451569972858	0.00837648260747625	0.00481380946810779	23411/7157/2932/5499/5501/5728/5500/207	8	SIRT1/TP53/GSK3B/PPP1CA/PPP1CC/PTEN/PPP1CB/AKT1
BP	GO:2000146	negative regulation of cell motility	9/150	349/18670	0.00207677092874794	0.00854092302803917	0.00490831033327271	7040/5300/182/25930/1495/5728/2022/9314/207	9	TGFB1/PIN1/JAG1/PTPN23/CTNNA1/PTEN/ENG/KLF4/AKT1
BP	GO:0001938	positive regulation of endothelial cell proliferation	5/150	112/18670	0.00210827482348344	0.0086319931452058	0.00496064664349046	23411/5587/7046/2260/207	5	SIRT1/PRKD1/TGFBR1/FGFR1/AKT1
BP	GO:0042303	molting cycle	5/150	112/18670	0.00210827482348344	0.0086319931452058	0.00496064664349046	6615/6662/60485/4089/1499	5	SNAI1/SOX9/SAV1/SMAD4/CTNNB1
BP	GO:0042633	hair cycle	5/150	112/18670	0.00210827482348344	0.0086319931452058	0.00496064664349046	6615/6662/60485/4089/1499	5	SNAI1/SOX9/SAV1/SMAD4/CTNNB1
BP	GO:0050868	negative regulation of T cell activation	5/150	112/18670	0.00210827482348344	0.0086319931452058	0.00496064664349046	7040/861/9306/864/865	5	TGFB1/RUNX1/SOCS6/RUNX3/CBFB
BP	GO:0042491	inner ear auditory receptor cell differentiation	3/150	32/18670	0.0021253372416933	0.00868257927420443	0.00498971755524895	182/23513/2260	3	JAG1/SCRIB/FGFR1
BP	GO:0045589	regulation of regulatory T cell differentiation	3/150	32/18670	0.0021253372416933	0.00868257927420443	0.00498971755524895	7040/861/865	3	TGFB1/RUNX1/CBFB
BP	GO:0030098	lymphocyte differentiation	9/150	353/18670	0.00224257147002716	0.00915137848775466	0.00525912778369202	7040/1958/4853/7157/472/861/1499/864/865	9	TGFB1/EGR1/NOTCH2/TP53/ATM/RUNX1/CTNNB1/RUNX3/CBFB
BP	GO:0002244	hematopoietic progenitor cell differentiation	6/150	166/18670	0.00225125512210142	0.0091766631441239	0.00527365840757459	7040/54443/7157/861/865/10413	6	TGFB1/ANLN/TP53/RUNX1/CBFB/YAP1
BP	GO:0055008	cardiac muscle tissue morphogenesis	4/150	69/18670	0.0023082232726712	0.00939011566463632	0.00539632561914584	7040/4089/2022/7046	4	TGFB1/SMAD4/ENG/TGFBR1
BP	GO:0045665	negative regulation of neuron differentiation	7/150	225/18670	0.00230871100781381	0.00939011566463632	0.00539632561914584	6662/7533/182/4854/4211/2932/5728	7	SOX9/YWHAH/JAG1/NOTCH3/MEIS1/GSK3B/PTEN
BP	GO:0002756	MyD88-independent toll-like receptor signaling pathway	3/150	33/18670	0.00232420802528859	0.00941163930328169	0.00540869485577587	7323/7321/329	3	UBE2D3/UBE2D1/BIRC2
BP	GO:0010464	regulation of mesenchymal cell proliferation	3/150	33/18670	0.00232420802528859	0.00941163930328169	0.00540869485577587	6662/1499/2260	3	SOX9/CTNNB1/FGFR1
BP	GO:0036314	response to sterol	3/150	33/18670	0.00232420802528859	0.00941163930328169	0.00540869485577587	7040/5727/7046	3	TGFB1/PTCH1/TGFBR1
BP	GO:1901797	negative regulation of signal transduction by p53 class mediator	3/150	33/18670	0.00232420802528859	0.00941163930328169	0.00540869485577587	23411/6615/6591	3	SIRT1/SNAI1/SNAI2
BP	GO:0010975	regulation of neuron projection development	11/150	499/18670	0.00236145245406384	0.00955197160421217	0.00548934123093787	7533/8766/8826/5584/2932/81532/5587/5728/9314/2260/207	11	YWHAH/RAB11A/IQGAP1/PRKCI/GSK3B/MOB2/PRKD1/PTEN/KLF4/FGFR1/AKT1
BP	GO:0046660	female sex differentiation	5/150	115/18670	0.00236617341572263	0.00956058458992418	0.00549429095436141	23411/472/598/1495/4089	5	SIRT1/ATM/BCL2L1/CTNNA1/SMAD4
BP	GO:0007004	telomere maintenance via telomerase	4/150	70/18670	0.00243302702863021	0.0098199526352482	0.00564334496793879	5594/5595/472/1499	4	MAPK1/MAPK3/ATM/CTNNB1
BP	GO:2000736	regulation of stem cell differentiation	5/150	116/18670	0.00245702520420848	0.00990502682428102	0.00569223552926966	6662/182/861/865/10413	5	SOX9/JAG1/RUNX1/CBFB/YAP1
BP	GO:0048660	regulation of smooth muscle cell proliferation	6/150	169/18670	0.00246216036808504	0.00990502682428102	0.00569223552926966	4854/348093/1499/5728/9314/207	6	NOTCH3/RBPMS2/CTNNB1/PTEN/KLF4/AKT1
BP	GO:0060538	skeletal muscle organ development	6/150	169/18670	0.00246216036808504	0.00990502682428102	0.00569223552926966	7040/1958/5925/1499/10521/6901	6	TGFB1/EGR1/RB1/CTNNB1/DDX17/TAZ
BP	GO:0007435	salivary gland morphogenesis	3/150	34/18670	0.00253423938161989	0.0101507156121561	0.00583342832685577	7040/6591/2260	3	TGFB1/SNAI2/FGFR1
BP	GO:0010092	specification of animal organ identity	3/150	34/18670	0.00253423938161989	0.0101507156121561	0.00583342832685577	1499/367/2260	3	CTNNB1/AR/FGFR1
BP	GO:0043276	anoikis	3/150	34/18670	0.00253423938161989	0.0101507156121561	0.00583342832685577	6885/6591/207	3	MAP3K7/SNAI2/AKT1
BP	GO:0045066	regulatory T cell differentiation	3/150	34/18670	0.00253423938161989	0.0101507156121561	0.00583342832685577	7040/861/865	3	TGFB1/RUNX1/CBFB
BP	GO:0033692	cellular polysaccharide biosynthetic process	4/150	71/18670	0.00256239550549807	0.0102523611928225	0.00589184216014741	2932/5499/5500/207	4	GSK3B/PPP1CA/PPP1CB/AKT1
BP	GO:0051146	striated muscle cell differentiation	8/150	293/18670	0.00257709237363614	0.0102999932463096	0.00591921541940263	7040/5300/3845/891/5925/4089/983/207	8	TGFB1/PIN1/KRAS/CCNB1/RB1/SMAD4/CDK1/AKT1
BP	GO:1904018	positive regulation of vasculature development	7/150	230/18670	0.0026105218452932	0.0103896948136412	0.00597076524936823	23411/1958/861/5587/2022/9314/4086	7	SIRT1/EGR1/RUNX1/PRKD1/ENG/KLF4/SMAD1
BP	GO:0000910	cytokinesis	6/150	171/18670	0.00261080159724734	0.0103896948136412	0.00597076524936823	9525/5300/8766/54443/598/84936	6	VPS4B/PIN1/RAB11A/ANLN/BCL2L1/ZFYVE19
BP	GO:0016241	regulation of macroautophagy	6/150	171/18670	0.00261080159724734	0.0103896948136412	0.00597076524936823	23411/5595/7157/29978/6885/207	6	SIRT1/MAPK3/TP53/UBQLN2/MAP3K7/AKT1
BP	GO:0048659	smooth muscle cell proliferation	6/150	171/18670	0.00261080159724734	0.0103896948136412	0.00597076524936823	4854/348093/1499/5728/9314/207	6	NOTCH3/RBPMS2/CTNNB1/PTEN/KLF4/AKT1
BP	GO:0042471	ear morphogenesis	5/150	118/18670	0.00264629679251582	0.010519600072835	0.00604541939669563	5594/6662/5595/23513/2260	5	MAPK1/SOX9/MAPK3/SCRIB/FGFR1
BP	GO:0016236	macroautophagy	8/150	295/18670	0.00268688706975809	0.0106694579120964	0.00613153992237584	23411/9525/84313/5595/7157/29978/6885/207	8	SIRT1/VPS4B/VPS25/MAPK3/TP53/UBQLN2/MAP3K7/AKT1
BP	GO:0006605	protein targeting	10/150	435/18670	0.00274854255870094	0.0107862573417053	0.00619866239208869	55294/5584/7532/7323/7529/7321/56288/10971/7534/3265	10	FBXW7/PRKCI/YWHAG/UBE2D3/YWHAB/UBE2D1/PARD3/YWHAQ/YWHAZ/HRAS
BP	GO:0048333	mesodermal cell differentiation	3/150	35/18670	0.00275563743412096	0.0107862573417053	0.00619866239208869	9314/2260/4086	3	KLF4/FGFR1/SMAD1
BP	GO:0098751	bone cell development	3/150	35/18670	0.00275563743412096	0.0107862573417053	0.00619866239208869	4853/4211/55294	3	NOTCH2/MEIS1/FBXW7
BP	GO:0001840	neural plate development	2/150	10/18670	0.00276600689760184	0.0107862573417053	0.00619866239208869	5727/1499	2	PTCH1/CTNNB1
BP	GO:0003183	mitral valve morphogenesis	2/150	10/18670	0.00276600689760184	0.0107862573417053	0.00619866239208869	4091/8642	2	SMAD6/DCHS1
BP	GO:0032070	regulation of deoxyribonuclease activity	2/150	10/18670	0.00276600689760184	0.0107862573417053	0.00619866239208869	23411/207	2	SIRT1/AKT1
BP	GO:0043471	regulation of cellular carbohydrate catabolic process	2/150	10/18670	0.00276600689760184	0.0107862573417053	0.00619866239208869	5499/5500	2	PPP1CA/PPP1CB
BP	GO:0048570	notochord morphogenesis	2/150	10/18670	0.00276600689760184	0.0107862573417053	0.00619866239208869	2735/1969	2	GLI1/EPHA2
BP	GO:0060033	anatomical structure regression	2/150	10/18670	0.00276600689760184	0.0107862573417053	0.00619866239208869	2735/4090	2	GLI1/SMAD5
BP	GO:0060768	regulation of epithelial cell proliferation involved in prostate gland development	2/150	10/18670	0.00276600689760184	0.0107862573417053	0.00619866239208869	1499/367	2	CTNNB1/AR
BP	GO:0072015	glomerular visceral epithelial cell development	2/150	10/18670	0.00276600689760184	0.0107862573417053	0.00619866239208869	182/8826	2	JAG1/IQGAP1
BP	GO:0072203	cell proliferation involved in metanephros development	2/150	10/18670	0.00276600689760184	0.0107862573417053	0.00619866239208869	1958/5727	2	EGR1/PTCH1
BP	GO:1901203	positive regulation of extracellular matrix assembly	2/150	10/18670	0.00276600689760184	0.0107862573417053	0.00619866239208869	7040/6662	2	TGFB1/SOX9
BP	GO:1903799	negative regulation of production of miRNAs involved in gene silencing by miRNA	2/150	10/18670	0.00276600689760184	0.0107862573417053	0.00619866239208869	7040/7157	2	TGFB1/TP53
BP	GO:1903800	positive regulation of production of miRNAs involved in gene silencing by miRNA	2/150	10/18670	0.00276600689760184	0.0107862573417053	0.00619866239208869	7040/7157	2	TGFB1/TP53
BP	GO:1903862	positive regulation of oxidative phosphorylation	2/150	10/18670	0.00276600689760184	0.0107862573417053	0.00619866239208869	891/983	2	CCNB1/CDK1
BP	GO:1904338	regulation of dopaminergic neuron differentiation	2/150	10/18670	0.00276600689760184	0.0107862573417053	0.00619866239208869	1453/2932	2	CSNK1D/GSK3B
BP	GO:0050804	modulation of chemical synaptic transmission	10/150	436/18670	0.00279408071784033	0.0108842278438363	0.00625496422578827	5594/7533/3845/8766/7532/2932/5728/5332/1385/3265	10	MAPK1/YWHAH/KRAS/RAB11A/YWHAG/GSK3B/PTEN/PLCB4/CREB1/HRAS
BP	GO:0099177	regulation of trans-synaptic signaling	10/150	437/18670	0.00284022168783773	0.0110522972641702	0.00635155060993247	5594/7533/3845/8766/7532/2932/5728/5332/1385/3265	10	MAPK1/YWHAH/KRAS/RAB11A/YWHAG/GSK3B/PTEN/PLCB4/CREB1/HRAS
BP	GO:0010508	positive regulation of autophagy	5/150	120/18670	0.00284592581621916	0.0110628243793809	0.00635760034813975	23411/5595/2932/5587/6885	5	SIRT1/MAPK3/GSK3B/PRKD1/MAP3K7
BP	GO:0048588	developmental cell growth	7/150	234/18670	0.0028731160214985	0.0111567631613768	0.00641158522692296	6662/5300/8766/8826/2932/1499/5916	7	SOX9/PIN1/RAB11A/IQGAP1/GSK3B/CTNNB1/RARG
BP	GO:0002695	negative regulation of leukocyte activation	6/150	175/18670	0.00292819661163347	0.0113467618700797	0.00652077396708294	7040/472/861/9306/864/865	6	TGFB1/ATM/RUNX1/SOCS6/RUNX3/CBFB
BP	GO:0032200	telomere organization	6/150	175/18670	0.00292819661163347	0.0113467618700797	0.00652077396708294	5594/5595/5371/472/1499/5557	6	MAPK1/MAPK3/PML/ATM/CTNNB1/PRIM1
BP	GO:0070373	negative regulation of ERK1 and ERK2 cascade	4/150	74/18670	0.00297871042863701	0.0115183047916582	0.00661935650808225	5300/4089/5728/9314	4	PIN1/SMAD4/PTEN/KLF4
BP	GO:1900182	positive regulation of protein localization to nucleus	4/150	74/18670	0.00297871042863701	0.0115183047916582	0.00661935650808225	5594/7040/983/207	4	MAPK1/TGFB1/CDK1/AKT1
BP	GO:0035137	hindlimb morphogenesis	3/150	36/18670	0.00298860123116691	0.0115444502008112	0.00663438179065325	5727/1499/5916	3	PTCH1/CTNNB1/RARG
BP	GO:0001936	regulation of endothelial cell proliferation	6/150	176/18670	0.00301186972040697	0.0116221625508173	0.0066790416393962	23411/2697/5587/7046/2260/207	6	SIRT1/GJA1/PRKD1/TGFBR1/FGFR1/AKT1
BP	GO:0031669	cellular response to nutrient levels	7/150	237/18670	0.00308301356177343	0.0118842602187902	0.00682966431657228	23411/5594/5595/7157/5587/632/6591	7	SIRT1/MAPK1/MAPK3/TP53/PRKD1/BGLAP/SNAI2
BP	GO:0003281	ventricular septum development	4/150	75/18670	0.00312715623680526	0.0120292798306305	0.00691300440253092	4091/60485/4089/7046	4	SMAD6/SAV1/SMAD4/TGFBR1
BP	GO:0051303	establishment of chromosome localization	4/150	75/18670	0.00312715623680526	0.0120292798306305	0.00691300440253092	9525/891/8766/472	4	VPS4B/CCNB1/RAB11A/ATM
BP	GO:1903037	regulation of leukocyte cell-cell adhesion	8/150	304/18670	0.00322704687460123	0.0123347756593141	0.00708856719917209	7040/861/9314/9306/864/865/207/7525	8	TGFB1/RUNX1/KLF4/SOCS6/RUNX3/CBFB/AKT1/YES1
BP	GO:0003156	regulation of animal organ formation	3/150	37/18670	0.00323332286867897	0.0123347756593141	0.00708856719917209	1499/367/2260	3	CTNNB1/AR/FGFR1
BP	GO:0007431	salivary gland development	3/150	37/18670	0.00323332286867897	0.0123347756593141	0.00708856719917209	7040/6591/2260	3	TGFB1/SNAI2/FGFR1
BP	GO:0033280	response to vitamin D	3/150	37/18670	0.00323332286867897	0.0123347756593141	0.00708856719917209	7040/632/6591	3	TGFB1/BGLAP/SNAI2
BP	GO:0038083	peptidyl-tyrosine autophosphorylation	3/150	37/18670	0.00323332286867897	0.0123347756593141	0.00708856719917209	5595/8826/7525	3	MAPK3/IQGAP1/YES1
BP	GO:0071542	dopaminergic neuron differentiation	3/150	37/18670	0.00323332286867897	0.0123347756593141	0.00708856719917209	1453/2932/1499	3	CSNK1D/GSK3B/CTNNB1
BP	GO:2000142	regulation of DNA-templated transcription, initiation	3/150	37/18670	0.00323332286867897	0.0123347756593141	0.00708856719917209	7157/1499/1385	3	TP53/CTNNB1/CREB1
BP	GO:2000249	regulation of actin cytoskeleton reorganization	3/150	37/18670	0.00323332286867897	0.0123347756593141	0.00708856719917209	7040/4853/3265	3	TGFB1/NOTCH2/HRAS
BP	GO:0030500	regulation of bone mineralization	4/150	76/18670	0.00328057319000146	0.012476324224655	0.00716991253897226	7040/6662/2697/632	4	TGFB1/SOX9/GJA1/BGLAP
BP	GO:0048844	artery morphogenesis	4/150	76/18670	0.00328057319000146	0.012476324224655	0.00716991253897226	182/4854/2022/7046	4	JAG1/NOTCH3/ENG/TGFBR1
BP	GO:0050000	chromosome localization	4/150	76/18670	0.00328057319000146	0.012476324224655	0.00716991253897226	9525/891/8766/472	4	VPS4B/CCNB1/RAB11A/ATM
BP	GO:0030217	T cell differentiation	7/150	240/18670	0.00330445995045676	0.0125542252906642	0.00721468083930826	7040/1958/7157/861/1499/864/865	7	TGFB1/EGR1/TP53/RUNX1/CTNNB1/RUNX3/CBFB
BP	GO:0003174	mitral valve development	2/150	11/18670	0.00336289671500396	0.0125946456666493	0.00723790968102374	4091/8642	2	SMAD6/DCHS1
BP	GO:0009950	dorsal/ventral axis specification	2/150	11/18670	0.00336289671500396	0.0125946456666493	0.00723790968102374	4091/1499	2	SMAD6/CTNNB1
BP	GO:0016264	gap junction assembly	2/150	11/18670	0.00336289671500396	0.0125946456666493	0.00723790968102374	2697/1495	2	GJA1/CTNNA1
BP	GO:0033327	Leydig cell differentiation	2/150	11/18670	0.00336289671500396	0.0125946456666493	0.00723790968102374	595/367	2	CCND1/AR
BP	GO:0045899	positive regulation of RNA polymerase II transcription preinitiation complex assembly	2/150	11/18670	0.00336289671500396	0.0125946456666493	0.00723790968102374	7157/1385	2	TP53/CREB1
BP	GO:0055015	ventricular cardiac muscle cell development	2/150	11/18670	0.00336289671500396	0.0125946456666493	0.00723790968102374	891/983	2	CCNB1/CDK1
BP	GO:0060856	establishment of blood-brain barrier	2/150	11/18670	0.00336289671500396	0.0125946456666493	0.00723790968102374	1499/2022	2	CTNNB1/ENG
BP	GO:0060992	response to fungicide	2/150	11/18670	0.00336289671500396	0.0125946456666493	0.00723790968102374	598/9314	2	BCL2L1/KLF4
BP	GO:0072310	glomerular epithelial cell development	2/150	11/18670	0.00336289671500396	0.0125946456666493	0.00723790968102374	182/8826	2	JAG1/IQGAP1
BP	GO:0072584	caveolin-mediated endocytosis	2/150	11/18670	0.00336289671500396	0.0125946456666493	0.00723790968102374	5594/5595	2	MAPK1/MAPK3
BP	GO:0098887	neurotransmitter receptor transport, endosome to postsynaptic membrane	2/150	11/18670	0.00336289671500396	0.0125946456666493	0.00723790968102374	8766/23513	2	RAB11A/SCRIB
BP	GO:0099639	neurotransmitter receptor transport, endosome to plasma membrane	2/150	11/18670	0.00336289671500396	0.0125946456666493	0.00723790968102374	8766/23513	2	RAB11A/SCRIB
BP	GO:1902946	protein localization to early endosome	2/150	11/18670	0.00336289671500396	0.0125946456666493	0.00723790968102374	23513/5962	2	SCRIB/RDX
BP	GO:2001204	regulation of osteoclast development	2/150	11/18670	0.00336289671500396	0.0125946456666493	0.00723790968102374	4853/55294	2	NOTCH2/FBXW7
BP	GO:0045471	response to ethanol	5/150	125/18670	0.00339241499144152	0.0126923112610829	0.00729403628991483	595/632/5728/983/329	5	CCND1/BGLAP/PTEN/CDK1/BIRC2
BP	GO:0006278	RNA-dependent DNA biosynthetic process	4/150	77/18670	0.00343904081499378	0.0128147692591031	0.00736441063412809	5594/5595/472/1499	4	MAPK1/MAPK3/ATM/CTNNB1
BP	GO:0016575	histone deacetylation	4/150	77/18670	0.00343904081499378	0.0128147692591031	0.00736441063412809	23411/7040/7157/5587	4	SIRT1/TGFB1/TP53/PRKD1
BP	GO:0035050	embryonic heart tube development	4/150	77/18670	0.00343904081499378	0.0128147692591031	0.00736441063412809	2697/1499/2022/10413	4	GJA1/CTNNB1/ENG/YAP1
BP	GO:0048678	response to axon injury	4/150	77/18670	0.00343904081499378	0.0128147692591031	0.00736441063412809	1495/5728/9314/983	4	CTNNA1/PTEN/KLF4/CDK1
BP	GO:0048285	organelle fission	10/150	449/18670	0.00344303509231639	0.0128167068169073	0.00736552411272527	7040/9525/5300/8900/891/8766/54443/5925/472/5518	10	TGFB1/VPS4B/PIN1/CCNA1/CCNB1/RAB11A/ANLN/RB1/ATM/PPP2R1A
BP	GO:0046636	negative regulation of alpha-beta T cell activation	3/150	38/18670	0.00348998761106194	0.0129783914286366	0.00745844126557592	861/864/865	3	RUNX1/RUNX3/CBFB
BP	GO:0009266	response to temperature stimulus	7/150	243/18670	0.00353786233801328	0.0131431763997291	0.007553140137551	23411/5594/5595/472/2932/7341/207	7	SIRT1/MAPK1/MAPK3/ATM/GSK3B/SUMO1/AKT1
BP	GO:0072332	intrinsic apoptotic signaling pathway by p53 class mediator	4/150	78/18670	0.00360263800241534	0.013356916171769	0.00767597242725681	23411/5371/7157/7159	4	SIRT1/PML/TP53/TP53BP2
BP	GO:2000243	positive regulation of reproductive process	4/150	78/18670	0.00360263800241534	0.013356916171769	0.00767597242725681	6662/85360/1499/367	4	SOX9/SYDE1/CTNNB1/AR
BP	GO:0031334	positive regulation of protein-containing complex assembly	7/150	244/18670	0.0036183909720098	0.0134018517025544	0.00770179604484013	7040/7157/472/2932/7341/1385/5601	7	TGFB1/TP53/ATM/GSK3B/SUMO1/CREB1/MAPK9
BP	GO:0000209	protein polyubiquitination	8/150	310/18670	0.00363169125299078	0.0134376218979769	0.0077223525138821	55294/1499/7323/8945/7321/9320/865/329	8	FBXW7/CTNNB1/UBE2D3/BTRC/UBE2D1/TRIP12/CBFB/BIRC2
BP	GO:0043123	positive regulation of I-kappaB kinase/NF-kappaB signaling	6/150	183/18670	0.00364861579628491	0.0134867171067084	0.00775056662136673	2697/5587/1499/6885/207/329	6	GJA1/PRKD1/CTNNB1/MAP3K7/AKT1/BIRC2
BP	GO:0010595	positive regulation of endothelial cell migration	5/150	128/18670	0.00375442435566989	0.013810873829396	0.0079368534882948	23411/7040/5587/2260/207	5	SIRT1/TGFB1/PRKD1/FGFR1/AKT1
BP	GO:0034763	negative regulation of transmembrane transport	5/150	128/18670	0.00375442435566989	0.013810873829396	0.0079368534882948	7040/5728/10971/7341/207	5	TGFB1/PTEN/YWHAQ/SUMO1/AKT1
BP	GO:0010761	fibroblast migration	3/150	39/18670	0.00375877401049433	0.013810873829396	0.0079368534882948	7040/5371/207	3	TGFB1/PML/AKT1
BP	GO:0031062	positive regulation of histone methylation	3/150	39/18670	0.00375877401049433	0.013810873829396	0.0079368534882948	23411/4089/1499	3	SIRT1/SMAD4/CTNNB1
BP	GO:0033574	response to testosterone	3/150	39/18670	0.00375877401049433	0.013810873829396	0.0079368534882948	23411/632/367	3	SIRT1/BGLAP/AR
BP	GO:0072595	maintenance of protein localization in organelle	3/150	39/18670	0.00375877401049433	0.013810873829396	0.0079368534882948	5371/7295/207	3	PML/TXN/AKT1
BP	GO:0048872	homeostasis of number of cells	7/150	246/18670	0.00378363184469706	0.0138883759951119	0.00798139254801767	7040/6662/3845/5052/5925/4090/207	7	TGFB1/SOX9/KRAS/PRDX1/RB1/SMAD5/AKT1
BP	GO:0031346	positive regulation of cell projection organization	9/150	383/18670	0.00384957032692809	0.014116366735624	0.00811241460545483	8766/54443/8826/5584/81532/5587/7046/2260/3265	9	RAB11A/ANLN/IQGAP1/PRKCI/MOB2/PRKD1/TGFBR1/FGFR1/HRAS
BP	GO:0051271	negative regulation of cellular component movement	9/150	384/18670	0.00391554768020439	0.0143440470628342	0.00824325827411451	7040/5300/182/25930/1495/5728/2022/9314/207	9	TGFB1/PIN1/JAG1/PTPN23/CTNNA1/PTEN/ENG/KLF4/AKT1
BP	GO:0050863	regulation of T cell activation	8/150	314/18670	0.00392258926680488	0.0143555871083762	0.00824989012462932	7040/861/1499/9306/864/865/207/7525	8	TGFB1/RUNX1/CTNNB1/SOCS6/RUNX3/CBFB/AKT1/YES1
BP	GO:0033045	regulation of sister chromatid segregation	4/150	80/18670	0.00394553332674471	0.0144193119144143	0.00828651159082635	891/5925/472/1499	4	CCNB1/RB1/ATM/CTNNB1
BP	GO:0051235	maintenance of location	8/150	315/18670	0.00399805442672043	0.0144193119144143	0.00828651159082635	23411/7040/5371/55294/9908/7529/7295/207	8	SIRT1/TGFB1/PML/FBXW7/G3BP2/YWHAB/TXN/AKT1
BP	GO:0006983	ER overload response	2/150	12/18670	0.00401426764329182	0.0144193119144143	0.00828651159082635	7157/2932	2	TP53/GSK3B
BP	GO:0007077	mitotic nuclear envelope disassembly	2/150	12/18670	0.00401426764329182	0.0144193119144143	0.00828651159082635	891/983	2	CCNB1/CDK1
BP	GO:0035330	regulation of hippo signaling	2/150	12/18670	0.00401426764329182	0.0144193119144143	0.00828651159082635	80014/126374	2	WWC2/WTIP
BP	GO:0042118	endothelial cell activation	2/150	12/18670	0.00401426764329182	0.0144193119144143	0.00828651159082635	4089/7046	2	SMAD4/TGFBR1
BP	GO:0042368	vitamin D biosynthetic process	2/150	12/18670	0.00401426764329182	0.0144193119144143	0.00828651159082635	6615/6591	2	SNAI1/SNAI2
BP	GO:0042659	regulation of cell fate specification	2/150	12/18670	0.00401426764329182	0.0144193119144143	0.00828651159082635	367/2260	2	AR/FGFR1
BP	GO:0048934	peripheral nervous system neuron differentiation	2/150	12/18670	0.00401426764329182	0.0144193119144143	0.00828651159082635	861/864	2	RUNX1/RUNX3
BP	GO:0048935	peripheral nervous system neuron development	2/150	12/18670	0.00401426764329182	0.0144193119144143	0.00828651159082635	861/864	2	RUNX1/RUNX3
BP	GO:0051095	regulation of helicase activity	2/150	12/18670	0.00401426764329182	0.0144193119144143	0.00828651159082635	23411/7157	2	SIRT1/TP53
BP	GO:0060742	epithelial cell differentiation involved in prostate gland development	2/150	12/18670	0.00401426764329182	0.0144193119144143	0.00828651159082635	1499/367	2	CTNNB1/AR
BP	GO:0070601	centromeric sister chromatid cohesion	2/150	12/18670	0.00401426764329182	0.0144193119144143	0.00828651159082635	5518/1499	2	PPP2R1A/CTNNB1
BP	GO:0072520	seminiferous tubule development	2/150	12/18670	0.00401426764329182	0.0144193119144143	0.00828651159082635	4089/367	2	SMAD4/AR
BP	GO:0097284	hepatocyte apoptotic process	2/150	12/18670	0.00401426764329182	0.0144193119144143	0.00828651159082635	5925/598	2	RB1/BCL2L1
BP	GO:0099638	endosome to plasma membrane protein transport	2/150	12/18670	0.00401426764329182	0.0144193119144143	0.00828651159082635	8766/23513	2	RAB11A/SCRIB
BP	GO:1900044	regulation of protein K63-linked ubiquitination	2/150	12/18670	0.00401426764329182	0.0144193119144143	0.00828651159082635	9320/329	2	TRIP12/BIRC2
BP	GO:1902916	positive regulation of protein polyubiquitination	2/150	12/18670	0.00401426764329182	0.0144193119144143	0.00828651159082635	7321/329	2	UBE2D1/BIRC2
BP	GO:1904953	Wnt signaling pathway involved in midbrain dopaminergic neuron differentiation	2/150	12/18670	0.00401426764329182	0.0144193119144143	0.00828651159082635	1453/1499	2	CSNK1D/CTNNB1
BP	GO:0044003	modulation by symbiont of host process	3/150	40/18670	0.0040398540245906	0.0144830140881581	0.00832312005066284	7040/598/23513	3	TGFB1/BCL2L1/SCRIB
BP	GO:0072210	metanephric nephron development	3/150	40/18670	0.0040398540245906	0.0144830140881581	0.00832312005066284	1958/6662/1499	3	EGR1/SOX9/CTNNB1
BP	GO:0048708	astrocyte differentiation	4/150	81/18670	0.00412498588714435	0.0147738572210442	0.00849026221431652	5594/6662/3845/5595	4	MAPK1/SOX9/KRAS/MAPK3
BP	GO:0051346	negative regulation of hydrolase activity	10/150	463/18670	0.00427068282928878	0.0152808428295309	0.00878161745692747	23411/8826/7157/2932/2810/9314/5962/3265/207/329	10	SIRT1/IQGAP1/TP53/GSK3B/SFN/KLF4/RDX/HRAS/AKT1/BIRC2
BP	GO:0055007	cardiac muscle cell differentiation	5/150	132/18670	0.00427914173943619	0.0152962731364148	0.00879048496860924	7040/5300/891/4089/983	5	TGFB1/PIN1/CCNB1/SMAD4/CDK1
BP	GO:0010833	telomere maintenance via telomere lengthening	4/150	82/18670	0.00430987682022131	0.0153318568850496	0.00881093429013421	5594/5595/472/1499	4	MAPK1/MAPK3/ATM/CTNNB1
BP	GO:0016925	protein sumoylation	4/150	82/18670	0.00430987682022131	0.0153318568850496	0.00881093429013421	1958/10054/1499/7341	4	EGR1/UBA2/CTNNB1/SUMO1
BP	GO:0030279	negative regulation of ossification	4/150	82/18670	0.00430987682022131	0.0153318568850496	0.00881093429013421	7040/6662/4091/5727	4	TGFB1/SOX9/SMAD6/PTCH1
BP	GO:0032642	regulation of chemokine production	4/150	82/18670	0.00430987682022131	0.0153318568850496	0.00881093429013421	1958/1969/9314/6591	4	EGR1/EPHA2/KLF4/SNAI2
BP	GO:0060415	muscle tissue morphogenesis	4/150	82/18670	0.00430987682022131	0.0153318568850496	0.00881093429013421	7040/4089/2022/7046	4	TGFB1/SMAD4/ENG/TGFBR1
BP	GO:0060119	inner ear receptor cell development	3/150	41/18670	0.00433339313245518	0.0153710454477184	0.00883345523154325	23513/79633/2260	3	SCRIB/FAT4/FGFR1
BP	GO:1900117	regulation of execution phase of apoptosis	3/150	41/18670	0.00433339313245518	0.0153710454477184	0.00883345523154325	7157/598/7159	3	TP53/BCL2L1/TP53BP2
BP	GO:1903053	regulation of extracellular matrix organization	3/150	41/18670	0.00433339313245518	0.0153710454477184	0.00883345523154325	7040/6662/5925	3	TGFB1/SOX9/RB1
BP	GO:0060759	regulation of response to cytokine stimulus	6/150	190/18670	0.00438041987432713	0.015522928834191	0.00892073980170367	861/23513/9314/7341/865/329	6	RUNX1/SCRIB/KLF4/SUMO1/CBFB/BIRC2
BP	GO:0007224	smoothened signaling pathway	5/150	133/18670	0.00441809300180563	0.0156414060303848	0.00898882645280992	2735/5925/1495/5727/8945	5	GLI1/RB1/CTNNA1/PTCH1/BTRC
BP	GO:0007059	chromosome segregation	8/150	321/18670	0.00447470803577458	0.0158266519117665	0.00909528383110461	9525/891/8766/5925/472/55294/5518/1499	8	VPS4B/CCNB1/RAB11A/RB1/ATM/FBXW7/PPP2R1A/CTNNB1
BP	GO:0045582	positive regulation of T cell differentiation	4/150	83/18670	0.00450028154860198	0.015886639839993	0.00912975778280975	7040/861/864/865	4	TGFB1/RUNX1/RUNX3/CBFB
BP	GO:0060218	hematopoietic stem cell differentiation	4/150	83/18670	0.00450028154860198	0.015886639839993	0.00912975778280975	7157/861/865/10413	4	TP53/RUNX1/CBFB/YAP1
BP	GO:0022409	positive regulation of cell-cell adhesion	7/150	255/18670	0.00459930715794274	0.0162137848685221	0.00931776197377797	7040/25930/861/864/865/207/7525	7	TGFB1/PTPN23/RUNX1/RUNX3/CBFB/AKT1/YES1
BP	GO:0007409	axonogenesis	10/150	468/18670	0.00460174376723846	0.0162137848685221	0.00931776197377797	5594/8766/5595/2932/5727/4089/1969/5728/56288/1385	10	MAPK1/RAB11A/MAPK3/GSK3B/PTCH1/SMAD4/EPHA2/PTEN/PARD3/CREB1
BP	GO:0010959	regulation of metal ion transport	9/150	394/18670	0.00462529437350005	0.0162812127326734	0.00935651151891231	7040/7533/5371/2697/1499/5728/2745/7341/207	9	TGFB1/YWHAH/PML/GJA1/CTNNB1/PTEN/GLRX/SUMO1/AKT1
BP	GO:0017145	stem cell division	3/150	42/18670	0.00463955044914736	0.0163158261266965	0.00937640319560763	7005/2260/25937	3	TEAD3/FGFR1/WWTR1
BP	GO:0043154	negative regulation of cysteine-type endopeptidase activity involved in apoptotic process	4/150	84/18670	0.00469627474846858	0.0164237675201866	0.00943843511596517	2810/9314/207/329	4	SFN/KLF4/AKT1/BIRC2
BP	GO:0030010	establishment of cell polarity	5/150	135/18670	0.00470559884864682	0.0164237675201866	0.00943843511596517	64398/5584/2932/23513/56288	5	MPP5/PRKCI/GSK3B/SCRIB/PARD3
BP	GO:0010763	positive regulation of fibroblast migration	2/150	13/18670	0.00471921755798258	0.0164237675201866	0.00943843511596517	7040/207	2	TGFB1/AKT1
BP	GO:0010839	negative regulation of keratinocyte proliferation	2/150	13/18670	0.00471921755798258	0.0164237675201866	0.00943843511596517	2810/6591	2	SFN/SNAI2
BP	GO:0030656	regulation of vitamin metabolic process	2/150	13/18670	0.00471921755798258	0.0164237675201866	0.00943843511596517	6615/6591	2	SNAI1/SNAI2
BP	GO:0042532	negative regulation of tyrosine phosphorylation of STAT protein	2/150	13/18670	0.00471921755798258	0.0164237675201866	0.00943843511596517	5518/5515	2	PPP2R1A/PPP2CA
BP	GO:0050872	white fat cell differentiation	2/150	13/18670	0.00471921755798258	0.0164237675201866	0.00943843511596517	23411/6591	2	SIRT1/SNAI2
BP	GO:0060712	spongiotrophoblast layer development	2/150	13/18670	0.00471921755798258	0.0164237675201866	0.00943843511596517	430/207	2	ASCL2/AKT1
BP	GO:0090399	replicative senescence	2/150	13/18670	0.00471921755798258	0.0164237675201866	0.00943843511596517	7157/472	2	TP53/ATM
BP	GO:1902947	regulation of tau-protein kinase activity	2/150	13/18670	0.00471921755798258	0.0164237675201866	0.00943843511596517	1958/5925	2	EGR1/RB1
BP	GO:1903651	positive regulation of cytoplasmic transport	2/150	13/18670	0.00471921755798258	0.0164237675201866	0.00943843511596517	25930/5962	2	PTPN23/RDX
BP	GO:1902115	regulation of organelle assembly	6/150	194/18670	0.00484439171734992	0.0168435071115022	0.00967965168782453	9525/4089/29978/9908/5962/5601	6	VPS4B/SMAD4/UBQLN2/G3BP2/RDX/MAPK9
BP	GO:0007292	female gamete generation	5/150	136/18670	0.00485423221600997	0.0168618292324489	0.00969018107150765	23411/891/472/5518/1499	5	SIRT1/CCNB1/ATM/PPP2R1A/CTNNB1
BP	GO:0002028	regulation of sodium ion transport	4/150	85/18670	0.00489793033342723	0.0169816400376062	0.0097590341229941	7040/7533/2745/207	4	TGFB1/YWHAH/GLRX/AKT1
BP	GO:0009798	axis specification	4/150	85/18670	0.00489793033342723	0.0169816400376062	0.0097590341229941	4091/5727/4089/1499	4	SMAD6/PTCH1/SMAD4/CTNNB1
BP	GO:0006775	fat-soluble vitamin metabolic process	3/150	43/18670	0.00495847883857604	0.0171432318983196	0.00985189797355314	6615/6591/2260	3	SNAI1/SNAI2/FGFR1
BP	GO:0034198	cellular response to amino acid starvation	3/150	43/18670	0.00495847883857604	0.0171432318983196	0.00985189797355314	5594/5595/5587	3	MAPK1/MAPK3/PRKD1
BP	GO:0045197	establishment or maintenance of epithelial cell apical/basal polarity	3/150	43/18670	0.00495847883857604	0.0171432318983196	0.00985189797355314	5584/23513/56288	3	PRKCI/SCRIB/PARD3
BP	GO:0034637	cellular carbohydrate biosynthetic process	4/150	86/18670	0.0051053214389867	0.0176178959667184	0.0101246786254928	2932/5499/5500/207	4	GSK3B/PPP1CA/PPP1CB/AKT1
BP	GO:0060291	long-term synaptic potentiation	4/150	86/18670	0.0051053214389867	0.0176178959667184	0.0101246786254928	5594/2932/5728/1385	4	MAPK1/GSK3B/PTEN/CREB1
BP	GO:0051656	establishment of organelle localization	9/150	401/18670	0.00517911879436321	0.0178558590957064	0.0102614316299533	9525/891/8766/472/1453/1499/23513/56288/7534	9	VPS4B/CCNB1/RAB11A/ATM/CSNK1D/CTNNB1/SCRIB/PARD3/YWHAZ
BP	GO:0007080	mitotic metaphase plate congression	3/150	44/18670	0.0052903250248433	0.0181375548481849	0.0104233169634459	9525/891/8766	3	VPS4B/CCNB1/RAB11A
BP	GO:0030225	macrophage differentiation	3/150	44/18670	0.0052903250248433	0.0181375548481849	0.0104233169634459	23411/7040/5925	3	SIRT1/TGFB1/RB1
BP	GO:0035307	positive regulation of protein dephosphorylation	3/150	44/18670	0.0052903250248433	0.0181375548481849	0.0104233169634459	7040/5300/23261	3	TGFB1/PIN1/CAMTA1
BP	GO:0060412	ventricular septum morphogenesis	3/150	44/18670	0.0052903250248433	0.0181375548481849	0.0104233169634459	60485/4089/7046	3	SAV1/SMAD4/TGFBR1
BP	GO:0090311	regulation of protein deacetylation	3/150	44/18670	0.0052903250248433	0.0181375548481849	0.0104233169634459	7040/7157/5587	3	TGFB1/TP53/PRKD1
BP	GO:1903539	protein localization to postsynaptic membrane	3/150	44/18670	0.0052903250248433	0.0181375548481849	0.0104233169634459	8766/23513/3265	3	RAB11A/SCRIB/HRAS
BP	GO:0001892	embryonic placenta development	4/150	87/18670	0.00531852040763591	0.018173558793084	0.0104440077639843	5594/6615/430/207	4	MAPK1/SNAI1/ASCL2/AKT1
BP	GO:0048477	oogenesis	4/150	87/18670	0.00531852040763591	0.018173558793084	0.0104440077639843	891/472/5518/1499	4	CCNB1/ATM/PPP2R1A/CTNNB1
BP	GO:0033135	regulation of peptidyl-serine phosphorylation	5/150	139/18670	0.00532012453845754	0.018173558793084	0.0104440077639843	7040/8312/5587/7295/207	5	TGFB1/AXIN1/PRKD1/TXN/AKT1
BP	GO:0007281	germ cell development	7/150	262/18670	0.00532053225712407	0.018173558793084	0.0104440077639843	891/472/598/5518/1499/4090/207	7	CCNB1/ATM/BCL2L1/PPP2R1A/CTNNB1/SMAD5/AKT1
BP	GO:0043087	regulation of GTPase activity	10/150	479/18670	0.00540140366398147	0.0184327272122365	0.0105929470560969	5300/8826/2932/85360/94134/23513/1969/57706/5962/3265	10	PIN1/IQGAP1/GSK3B/SYDE1/ARHGAP12/SCRIB/EPHA2/DENND1A/RDX/HRAS
BP	GO:0050866	negative regulation of cell activation	6/150	199/18670	0.00547404534665608	0.0185870456590709	0.0106816310103633	7040/472/861/9306/864/865	6	TGFB1/ATM/RUNX1/SOCS6/RUNX3/CBFB
BP	GO:0021781	glial cell fate commitment	2/150	14/18670	0.00547685514540798	0.0185870456590709	0.0106816310103633	6662/1499	2	SOX9/CTNNB1
BP	GO:0035112	genitalia morphogenesis	2/150	14/18670	0.00547685514540798	0.0185870456590709	0.0106816310103633	1499/367	2	CTNNB1/AR
BP	GO:0045651	positive regulation of macrophage differentiation	2/150	14/18670	0.00547685514540798	0.0185870456590709	0.0106816310103633	7040/5925	2	TGFB1/RB1
BP	GO:2000345	regulation of hepatocyte proliferation	2/150	14/18670	0.00547685514540798	0.0185870456590709	0.0106816310103633	2735/55294	2	GLI1/FBXW7
BP	GO:2001044	regulation of integrin-mediated signaling pathway	2/150	14/18670	0.00547685514540798	0.0185870456590709	0.0106816310103633	1495/5587	2	CTNNA1/PRKD1
BP	GO:0043547	positive regulation of GTPase activity	9/150	405/18670	0.00551795504332358	0.018709316318769	0.0107518976947114	5300/8826/2932/85360/94134/23513/1969/57706/3265	9	PIN1/IQGAP1/GSK3B/SYDE1/ARHGAP12/SCRIB/EPHA2/DENND1A/HRAS
BP	GO:0034103	regulation of tissue remodeling	4/150	88/18670	0.00553759877450843	0.0187414696139097	0.0107703755981265	7040/7157/2697/632	4	TGFB1/TP53/GJA1/BGLAP
BP	GO:0048644	muscle organ morphogenesis	4/150	88/18670	0.00553759877450843	0.0187414696139097	0.0107703755981265	7040/4089/2022/7046	4	TGFB1/SMAD4/ENG/TGFBR1
BP	GO:0031018	endocrine pancreas development	3/150	45/18670	0.00563522970205518	0.0190021593883744	0.0109201891849698	6662/2932/207	3	SOX9/GSK3B/AKT1
BP	GO:0032570	response to progesterone	3/150	45/18670	0.00563522970205518	0.0190021593883744	0.0109201891849698	7040/23558/10413	3	TGFB1/WBP2/YAP1
BP	GO:0042771	intrinsic apoptotic signaling pathway in response to DNA damage by p53 class mediator	3/150	45/18670	0.00563522970205518	0.0190021593883744	0.0109201891849698	23411/5371/7157	3	SIRT1/PML/TP53
BP	GO:0045581	negative regulation of T cell differentiation	3/150	45/18670	0.00563522970205518	0.0190021593883744	0.0109201891849698	861/864/865	3	RUNX1/RUNX3/CBFB
BP	GO:0032465	regulation of cytokinesis	4/150	89/18670	0.00576262725362247	0.0193609580497389	0.0111263841326773	5300/8766/598/84936	4	PIN1/RAB11A/BCL2L1/ZFYVE19
BP	GO:0032602	chemokine production	4/150	89/18670	0.00576262725362247	0.0193609580497389	0.0111263841326773	1958/1969/9314/6591	4	EGR1/EPHA2/KLF4/SNAI2
BP	GO:0055013	cardiac muscle cell development	4/150	89/18670	0.00576262725362247	0.0193609580497389	0.0111263841326773	5300/891/4089/983	4	PIN1/CCNB1/SMAD4/CDK1
BP	GO:0061053	somite development	4/150	89/18670	0.00576262725362247	0.0193609580497389	0.0111263841326773	7157/472/5727/4089	4	TP53/ATM/PTCH1/SMAD4
BP	GO:0050870	positive regulation of T cell activation	6/150	202/18670	0.00587947942124002	0.0197355774203407	0.0113416709490708	7040/861/864/865/207/7525	6	TGFB1/RUNX1/RUNX3/CBFB/AKT1/YES1
BP	GO:0007159	leukocyte cell-cell adhesion	8/150	337/18670	0.0059607944482458	0.0198836958168724	0.0114267918492192	7040/861/9314/9306/864/865/207/7525	8	TGFB1/RUNX1/KLF4/SOCS6/RUNX3/CBFB/AKT1/YES1
BP	GO:0006606	protein import into nucleus	5/150	143/18670	0.00598941498592898	0.0198836958168724	0.0114267918492192	5594/7040/5371/7157/207	5	MAPK1/TGFB1/PML/TP53/AKT1
BP	GO:0001754	eye photoreceptor cell differentiation	3/150	46/18670	0.00599332764261825	0.0198836958168724	0.0114267918492192	6662/5584/8842	3	SOX9/PRKCI/PROM1
BP	GO:0006984	ER-nucleus signaling pathway	3/150	46/18670	0.00599332764261825	0.0198836958168724	0.0114267918492192	7157/55294/2932	3	TP53/FBXW7/GSK3B
BP	GO:0031648	protein destabilization	3/150	46/18670	0.00599332764261825	0.0198836958168724	0.0114267918492192	23411/55294/8945	3	SIRT1/FBXW7/BTRC
BP	GO:0035088	establishment or maintenance of apical/basal cell polarity	3/150	46/18670	0.00599332764261825	0.0198836958168724	0.0114267918492192	5584/23513/56288	3	PRKCI/SCRIB/PARD3
BP	GO:0035196	production of miRNAs involved in gene silencing by miRNA	3/150	46/18670	0.00599332764261825	0.0198836958168724	0.0114267918492192	7040/7157/4086	3	TGFB1/TP53/SMAD1
BP	GO:0048512	circadian behavior	3/150	46/18670	0.00599332764261825	0.0198836958168724	0.0114267918492192	1958/7157/5728	3	EGR1/TP53/PTEN
BP	GO:0061245	establishment or maintenance of bipolar cell polarity	3/150	46/18670	0.00599332764261825	0.0198836958168724	0.0114267918492192	5584/23513/56288	3	PRKCI/SCRIB/PARD3
BP	GO:1990928	response to amino acid starvation	3/150	46/18670	0.00599332764261825	0.0198836958168724	0.0114267918492192	5594/5595/5587	3	MAPK1/MAPK3/PRKD1
BP	GO:0001843	neural tube closure	4/150	90/18670	0.00599367572468478	0.0198836958168724	0.0114267918492192	7040/5727/23513/5916	4	TGFB1/PTCH1/SCRIB/RARG
BP	GO:0009953	dorsal/ventral pattern formation	4/150	90/18670	0.00599367572468478	0.0198836958168724	0.0114267918492192	2735/4091/5727/1499	4	GLI1/SMAD6/PTCH1/CTNNB1
BP	GO:0051304	chromosome separation	4/150	90/18670	0.00599367572468478	0.0198836958168724	0.0114267918492192	891/5925/472/5518	4	CCNB1/RB1/ATM/PPP2R1A
BP	GO:0031668	cellular response to extracellular stimulus	7/150	268/18670	0.00600370379208565	0.0198990685435795	0.0114356262706393	23411/5594/5595/7157/5587/632/6591	7	SIRT1/MAPK1/MAPK3/TP53/PRKD1/BGLAP/SNAI2
BP	GO:0006006	glucose metabolic process	6/150	204/18670	0.00616168210168372	0.0203860495722971	0.0117154852516318	23411/7157/2932/5499/5500/207	6	SIRT1/TP53/GSK3B/PPP1CA/PPP1CB/AKT1
BP	GO:0045766	positive regulation of angiogenesis	6/150	204/18670	0.00616168210168372	0.0203860495722971	0.0117154852516318	23411/861/5587/2022/9314/4086	6	SIRT1/RUNX1/PRKD1/ENG/KLF4/SMAD1
BP	GO:0030510	regulation of BMP signaling pathway	4/150	91/18670	0.00623081322044753	0.0205222654177929	0.0117937659760696	4091/348093/4089/2022	4	SMAD6/RBPMS2/SMAD4/ENG
BP	GO:0045638	negative regulation of myeloid cell differentiation	4/150	91/18670	0.00623081322044753	0.0205222654177929	0.0117937659760696	4211/55294/1499/4212	4	MEIS1/FBXW7/CTNNB1/MEIS2
BP	GO:0060606	tube closure	4/150	91/18670	0.00623081322044753	0.0205222654177929	0.0117937659760696	7040/5727/23513/5916	4	TGFB1/PTCH1/SCRIB/RARG
BP	GO:0030238	male sex determination	2/150	15/18670	0.00628629978913146	0.0205222654177929	0.0117937659760696	6662/367	2	SOX9/AR
BP	GO:0035635	entry of bacterium into host cell	2/150	15/18670	0.00628629978913146	0.0205222654177929	0.0117937659760696	1499/1500	2	CTNNB1/CTNND1
BP	GO:0042362	fat-soluble vitamin biosynthetic process	2/150	15/18670	0.00628629978913146	0.0205222654177929	0.0117937659760696	6615/6591	2	SNAI1/SNAI2
BP	GO:0045475	locomotor rhythm	2/150	15/18670	0.00628629978913146	0.0205222654177929	0.0117937659760696	1958/5728	2	EGR1/PTEN
BP	GO:0045838	positive regulation of membrane potential	2/150	15/18670	0.00628629978913146	0.0205222654177929	0.0117937659760696	2745/207	2	GLRX/AKT1
BP	GO:0045898	regulation of RNA polymerase II transcription preinitiation complex assembly	2/150	15/18670	0.00628629978913146	0.0205222654177929	0.0117937659760696	7157/1385	2	TP53/CREB1
BP	GO:0048368	lateral mesoderm development	2/150	15/18670	0.00628629978913146	0.0205222654177929	0.0117937659760696	2260/10413	2	FGFR1/YAP1
BP	GO:0055057	neuroblast division	2/150	15/18670	0.00628629978913146	0.0205222654177929	0.0117937659760696	7005/2260	2	TEAD3/FGFR1
BP	GO:0150146	cell junction disassembly	2/150	15/18670	0.00628629978913146	0.0205222654177929	0.0117937659760696	7046/6591	2	TGFBR1/SNAI2
BP	GO:1900119	positive regulation of execution phase of apoptosis	2/150	15/18670	0.00628629978913146	0.0205222654177929	0.0117937659760696	7157/7159	2	TP53/TP53BP2
BP	GO:1903358	regulation of Golgi organization	2/150	15/18670	0.00628629978913146	0.0205222654177929	0.0117937659760696	5594/5595	2	MAPK1/MAPK3
BP	GO:2001028	positive regulation of endothelial cell chemotaxis	2/150	15/18670	0.00628629978913146	0.0205222654177929	0.0117937659760696	5587/2260	2	PRKD1/FGFR1
BP	GO:0007622	rhythmic behavior	3/150	47/18670	0.00636474780404006	0.0206686220502674	0.0118778744230325	1958/7157/5728	3	EGR1/TP53/PTEN
BP	GO:0031952	regulation of protein autophosphorylation	3/150	47/18670	0.00636474780404006	0.0206686220502674	0.0118778744230325	8826/2022/92597	3	IQGAP1/ENG/MOB1B
BP	GO:0043370	regulation of CD4-positive, alpha-beta T cell differentiation	3/150	47/18670	0.00636474780404006	0.0206686220502674	0.0118778744230325	861/864/865	3	RUNX1/RUNX3/CBFB
BP	GO:0046638	positive regulation of alpha-beta T cell differentiation	3/150	47/18670	0.00636474780404006	0.0206686220502674	0.0118778744230325	861/864/865	3	RUNX1/RUNX3/CBFB
BP	GO:0062237	protein localization to postsynapse	3/150	47/18670	0.00636474780404006	0.0206686220502674	0.0118778744230325	8766/23513/3265	3	RAB11A/SCRIB/HRAS
BP	GO:1903580	positive regulation of ATP metabolic process	3/150	47/18670	0.00636474780404006	0.0206686220502674	0.0118778744230325	891/983/6901	3	CCNB1/CDK1/TAZ
BP	GO:2000117	negative regulation of cysteine-type endopeptidase activity	4/150	92/18670	0.00647410791460671	0.0210052630580335	0.0120713357774549	2810/9314/207/329	4	SFN/KLF4/AKT1/BIRC2
BP	GO:0045834	positive regulation of lipid metabolic process	5/150	146/18670	0.00652880626457185	0.021164118022852	0.0121626267846154	7040/5587/1385/207/6901	5	TGFB1/PRKD1/CREB1/AKT1/TAZ
BP	GO:0070555	response to interleukin-1	6/150	207/18670	0.00660332997862782	0.0213570067742615	0.0122734763788112	1958/6662/5595/5584/6885/8945	6	EGR1/SOX9/MAPK3/PRKCI/MAP3K7/BTRC
BP	GO:0071456	cellular response to hypoxia	6/150	207/18670	0.00660332997862782	0.0213570067742615	0.0122734763788112	23411/1958/891/7157/5728/207	6	SIRT1/EGR1/CCNB1/TP53/PTEN/AKT1
BP	GO:0032956	regulation of actin cytoskeleton organization	8/150	343/18670	0.00660567761708658	0.0213570067742615	0.0122734763788112	7040/4853/57551/4089/7046/390/5962/3265	8	TGFB1/NOTCH2/TAOK1/SMAD4/TGFBR1/RND3/RDX/HRAS
BP	GO:0043524	negative regulation of neuron apoptotic process	5/150	147/18670	0.00671593474667763	0.0216624108381171	0.0124489864399046	5300/3845/5584/598/3265	5	PIN1/KRAS/PRKCI/BCL2L1/HRAS
BP	GO:0006476	protein deacetylation	4/150	93/18670	0.00672362711023151	0.0216624108381171	0.0124489864399046	23411/7040/7157/5587	4	SIRT1/TGFB1/TP53/PRKD1
BP	GO:0010972	negative regulation of G2/M transition of mitotic cell cycle	4/150	93/18670	0.00672362711023151	0.0216624108381171	0.0124489864399046	57551/472/84936/983	4	TAOK1/ATM/ZFYVE19/CDK1
BP	GO:0033273	response to vitamin	4/150	93/18670	0.00672362711023151	0.0216624108381171	0.0124489864399046	7040/595/632/6591	4	TGFB1/CCND1/BGLAP/SNAI2
BP	GO:0007595	lactation	3/150	48/18670	0.0067496134342514	0.0216704299033537	0.0124535948482271	595/2697/1385	3	CCND1/GJA1/CREB1
BP	GO:0008542	visual learning	3/150	48/18670	0.0067496134342514	0.0216704299033537	0.0124535948482271	3845/1385/4212	3	KRAS/CREB1/MEIS2
BP	GO:0045912	negative regulation of carbohydrate metabolic process	3/150	48/18670	0.0067496134342514	0.0216704299033537	0.0124535948482271	7040/7157/2932	3	TGFB1/TP53/GSK3B
BP	GO:1903727	positive regulation of phospholipid metabolic process	3/150	48/18670	0.0067496134342514	0.0216704299033537	0.0124535948482271	7040/5587/6901	3	TGFB1/PRKD1/TAZ
BP	GO:0016051	carbohydrate biosynthetic process	6/150	208/18670	0.00675553218974251	0.0216705723895305	0.0124536767323949	23411/7040/2932/5499/5500/207	6	SIRT1/TGFB1/GSK3B/PPP1CA/PPP1CB/AKT1
BP	GO:0045621	positive regulation of lymphocyte differentiation	4/150	94/18670	0.00697943722871381	0.0223112165829508	0.012821843089145	7040/861/864/865	4	TGFB1/RUNX1/RUNX3/CBFB
BP	GO:0070167	regulation of biomineral tissue development	4/150	94/18670	0.00697943722871381	0.0223112165829508	0.012821843089145	7040/6662/2697/632	4	TGFB1/SOX9/GJA1/BGLAP
BP	GO:0110149	regulation of biomineralization	4/150	94/18670	0.00697943722871381	0.0223112165829508	0.012821843089145	7040/6662/2697/632	4	TGFB1/SOX9/GJA1/BGLAP
BP	GO:1902414	protein localization to cell junction	4/150	94/18670	0.00697943722871381	0.0223112165829508	0.012821843089145	8766/23513/5601/3265	4	RAB11A/SCRIB/MAPK9/HRAS
BP	GO:0009267	cellular response to starvation	5/150	149/18670	0.00710141471432333	0.0224992556188593	0.0129299056416324	23411/5594/5595/7157/5587	5	SIRT1/MAPK1/MAPK3/TP53/PRKD1
BP	GO:0003222	ventricular trabecula myocardium morphogenesis	2/150	16/18670	0.00714668145747338	0.0224992556188593	0.0129299056416324	2022/7046	2	ENG/TGFBR1
BP	GO:0010875	positive regulation of cholesterol efflux	2/150	16/18670	0.00714668145747338	0.0224992556188593	0.0129299056416324	23411/5727	2	SIRT1/PTCH1
BP	GO:0010934	macrophage cytokine production	2/150	16/18670	0.00714668145747338	0.0224992556188593	0.0129299056416324	23411/7040	2	SIRT1/TGFB1
BP	GO:0014067	negative regulation of phosphatidylinositol 3-kinase signaling	2/150	16/18670	0.00714668145747338	0.0224992556188593	0.0129299056416324	5728/9314	2	PTEN/KLF4
BP	GO:0030397	membrane disassembly	2/150	16/18670	0.00714668145747338	0.0224992556188593	0.0129299056416324	891/983	2	CCNB1/CDK1
BP	GO:0035970	peptidyl-threonine dephosphorylation	2/150	16/18670	0.00714668145747338	0.0224992556188593	0.0129299056416324	5499/5515	2	PPP1CA/PPP2CA
BP	GO:0050774	negative regulation of dendrite morphogenesis	2/150	16/18670	0.00714668145747338	0.0224992556188593	0.0129299056416324	7533/5728	2	YWHAH/PTEN
BP	GO:0051081	nuclear envelope disassembly	2/150	16/18670	0.00714668145747338	0.0224992556188593	0.0129299056416324	891/983	2	CCNB1/CDK1
BP	GO:0051571	positive regulation of histone H3-K4 methylation	2/150	16/18670	0.00714668145747338	0.0224992556188593	0.0129299056416324	4089/1499	2	SMAD4/CTNNB1
BP	GO:0055012	ventricular cardiac muscle cell differentiation	2/150	16/18670	0.00714668145747338	0.0224992556188593	0.0129299056416324	891/983	2	CCNB1/CDK1
BP	GO:0060572	morphogenesis of an epithelial bud	2/150	16/18670	0.00714668145747338	0.0224992556188593	0.0129299056416324	1499/367	2	CTNNB1/AR
BP	GO:0060965	negative regulation of gene silencing by miRNA	2/150	16/18670	0.00714668145747338	0.0224992556188593	0.0129299056416324	7040/7157	2	TGFB1/TP53
BP	GO:0097091	synaptic vesicle clustering	2/150	16/18670	0.00714668145747338	0.0224992556188593	0.0129299056416324	1499/5728	2	CTNNB1/PTEN
BP	GO:1901201	regulation of extracellular matrix assembly	2/150	16/18670	0.00714668145747338	0.0224992556188593	0.0129299056416324	7040/6662	2	TGFB1/SOX9
BP	GO:0034260	negative regulation of GTPase activity	3/150	49/18670	0.00714804217546846	0.0224992556188593	0.0129299056416324	8826/5962/3265	3	IQGAP1/RDX/HRAS
BP	GO:0048546	digestive tract morphogenesis	3/150	49/18670	0.00714804217546846	0.0224992556188593	0.0129299056416324	2735/348093/1499	3	GLI1/RBPMS2/CTNNB1
BP	GO:1990090	cellular response to nerve growth factor stimulus	3/150	49/18670	0.00714804217546846	0.0224992556188593	0.0129299056416324	5728/1385/207	3	PTEN/CREB1/AKT1
BP	GO:0050810	regulation of steroid biosynthetic process	4/150	95/18670	0.0072416037992273	0.0227743191946714	0.0130879795859862	23411/1958/6615/6591	4	SIRT1/EGR1/SNAI1/SNAI2
BP	GO:0097327	response to antineoplastic agent	4/150	96/18670	0.00751019144868564	0.0235988894839875	0.0135618448647475	7040/1958/1495/1499	4	TGFB1/EGR1/CTNNA1/CTNNB1
BP	GO:0099003	vesicle-mediated transport in synapse	6/150	213/18670	0.00755499982217708	0.0236953094380898	0.0136172556272026	8766/2932/1499/23513/5728/57706	6	RAB11A/GSK3B/CTNNB1/SCRIB/PTEN/DENND1A
BP	GO:0002931	response to ischemia	3/150	50/18670	0.007560146166612	0.0236953094380898	0.0136172556272026	1958/7157/2697	3	EGR1/TP53/GJA1
BP	GO:2000725	regulation of cardiac muscle cell differentiation	3/150	50/18670	0.007560146166612	0.0236953094380898	0.0136172556272026	7040/5300/4089	3	TGFB1/PIN1/SMAD4
BP	GO:0000187	activation of MAPK activity	5/150	152/18670	0.00770825062203717	0.0241185212423199	0.0138604676155376	5594/57551/5595/6885/983	5	MAPK1/TAOK1/MAPK3/MAP3K7/CDK1
BP	GO:0030902	hindbrain development	5/150	152/18670	0.00770825062203717	0.0241185212423199	0.0138604676155376	2735/7157/1499/23513/4086	5	GLI1/TP53/CTNNB1/SCRIB/SMAD1
BP	GO:0007254	JNK cascade	6/150	214/18670	0.00772274880826985	0.0241434070794131	0.0138747690453662	57551/8312/6885/5601/3265/207	6	TAOK1/AXIN1/MAP3K7/MAPK9/HRAS/AKT1
BP	GO:0014020	primary neural tube formation	4/150	97/18670	0.00778526389218969	0.0242976637041352	0.0139634174716093	7040/5727/23513/5916	4	TGFB1/PTCH1/SCRIB/RARG
BP	GO:0048709	oligodendrocyte differentiation	4/150	97/18670	0.00778526389218969	0.0242976637041352	0.0139634174716093	7040/6662/1499/5728	4	TGFB1/SOX9/CTNNB1/PTEN
BP	GO:0043281	regulation of cysteine-type endopeptidase activity involved in apoptotic process	6/150	215/18670	0.00789317078142331	0.0245928268688096	0.0141330422775485	23411/5371/2810/9314/207/329	6	SIRT1/PML/SFN/KLF4/AKT1/BIRC2
BP	GO:0070374	positive regulation of ERK1 and ERK2 cascade	6/150	215/18670	0.00789317078142331	0.0245928268688096	0.0141330422775485	7040/4853/5595/55294/5728/3265	6	TGFB1/NOTCH2/MAPK3/FBXW7/PTEN/HRAS
BP	GO:0030071	regulation of mitotic metaphase/anaphase transition	3/150	51/18670	0.00798603214430148	0.0247359131656828	0.0142152713231899	891/5925/472	3	CCNB1/RB1/ATM
BP	GO:0031050	dsRNA processing	3/150	51/18670	0.00798603214430148	0.0247359131656828	0.0142152713231899	7040/7157/4086	3	TGFB1/TP53/SMAD1
BP	GO:0031103	axon regeneration	3/150	51/18670	0.00798603214430148	0.0247359131656828	0.0142152713231899	1495/5728/9314	3	CTNNA1/PTEN/KLF4
BP	GO:0045744	negative regulation of G protein-coupled receptor signaling pathway	3/150	51/18670	0.00798603214430148	0.0247359131656828	0.0142152713231899	57561/29978/7529	3	ARRDC3/UBQLN2/YWHAB
BP	GO:0048146	positive regulation of fibroblast proliferation	3/150	51/18670	0.00798603214430148	0.0247359131656828	0.0142152713231899	7040/891/5371	3	TGFB1/CCNB1/PML
BP	GO:0048641	regulation of skeletal muscle tissue development	3/150	51/18670	0.00798603214430148	0.0247359131656828	0.0142152713231899	7040/1499/10521	3	TGFB1/CTNNB1/DDX17
BP	GO:0070918	production of small RNA involved in gene silencing by RNA	3/150	51/18670	0.00798603214430148	0.0247359131656828	0.0142152713231899	7040/7157/4086	3	TGFB1/TP53/SMAD1
BP	GO:0008340	determination of adult lifespan	2/150	17/18670	0.00805714059213391	0.0248518324785803	0.0142818880061237	7157/472	2	TP53/ATM
BP	GO:0060644	mammary gland epithelial cell differentiation	2/150	17/18670	0.00805714059213391	0.0248518324785803	0.0142818880061237	5727/207	2	PTCH1/AKT1
BP	GO:1904355	positive regulation of telomere capping	2/150	17/18670	0.00805714059213391	0.0248518324785803	0.0142818880061237	5594/5595	2	MAPK1/MAPK3
BP	GO:1904948	midbrain dopaminergic neuron differentiation	2/150	17/18670	0.00805714059213391	0.0248518324785803	0.0142818880061237	1453/1499	2	CSNK1D/CTNNB1
BP	GO:1905331	negative regulation of morphogenesis of an epithelium	2/150	17/18670	0.00805714059213391	0.0248518324785803	0.0142818880061237	1499/5728	2	CTNNB1/PTEN
BP	GO:0072593	reactive oxygen species metabolic process	7/150	284/18670	0.00814591247768104	0.0251046542440813	0.0144271799938879	7040/5052/7157/9314/2878/207/329	7	TGFB1/PRDX1/TP53/KLF4/GPX3/AKT1/BIRC2
BP	GO:0036294	cellular response to decreased oxygen levels	6/150	217/18670	0.00824212665554652	0.0253799709785569	0.0145853994238386	23411/1958/891/7157/5728/207	6	SIRT1/EGR1/CCNB1/TP53/PTEN/AKT1
BP	GO:0034976	response to endoplasmic reticulum stress	7/150	285/18670	0.00829631969945396	0.0255255407600381	0.0146690556821037	23411/595/5371/7157/598/2932/29978	7	SIRT1/CCND1/PML/TP53/BCL2L1/GSK3B/UBQLN2
BP	GO:0070301	cellular response to hydrogen peroxide	4/150	99/18670	0.00835511340870032	0.0256850111372462	0.0147607003553706	23411/7295/9314/983	4	SIRT1/TXN/KLF4/CDK1
BP	GO:1903039	positive regulation of leukocyte cell-cell adhesion	6/150	218/18670	0.00842070689760373	0.0258162640282926	0.0148361289617729	7040/861/864/865/207/7525	6	TGFB1/RUNX1/RUNX3/CBFB/AKT1/YES1
BP	GO:0048168	regulation of neuronal synaptic plasticity	3/150	52/18670	0.00842580154244084	0.0258162640282926	0.0148361289617729	3845/8766/3265	3	KRAS/RAB11A/HRAS
BP	GO:1990089	response to nerve growth factor	3/150	52/18670	0.00842580154244084	0.0258162640282926	0.0148361289617729	5728/1385/207	3	PTEN/CREB1/AKT1
BP	GO:2000772	regulation of cellular senescence	3/150	52/18670	0.00842580154244084	0.0258162640282926	0.0148361289617729	23411/3845/7157	3	SIRT1/KRAS/TP53
BP	GO:0007584	response to nutrient	6/150	219/18670	0.00860205280349054	0.0263125810879574	0.0151213531868988	7040/595/632/5728/6591/1385	6	TGFB1/CCND1/BGLAP/PTEN/SNAI2/CREB1
BP	GO:0009952	anterior/posterior pattern specification	6/150	219/18670	0.00860205280349054	0.0263125810879574	0.0151213531868988	7157/472/4089/1499/7046/5916	6	TP53/ATM/SMAD4/CTNNB1/TGFBR1/RARG
BP	GO:0070498	interleukin-1-mediated signaling pathway	4/150	100/18670	0.00865001327351483	0.0264373645120101	0.0151930639103989	1958/5595/6885/8945	4	EGR1/MAPK3/MAP3K7/BTRC
BP	GO:0043271	negative regulation of ion transport	5/150	157/18670	0.00879839749788789	0.0268686162000898	0.0154408962711278	7040/5728/10971/7341/207	5	TGFB1/PTEN/YWHAQ/SUMO1/AKT1
BP	GO:0007632	visual behavior	3/150	53/18670	0.0088795505904134	0.0270046678714221	0.0155190826477134	3845/1385/4212	3	KRAS/CREB1/MEIS2
BP	GO:0010823	negative regulation of mitochondrion organization	3/150	53/18670	0.0088795505904134	0.0270046678714221	0.0155190826477134	7157/598/207	3	TP53/BCL2L1/AKT1
BP	GO:0050732	negative regulation of peptidyl-tyrosine phosphorylation	3/150	53/18670	0.0088795505904134	0.0270046678714221	0.0155190826477134	84313/5518/5515	3	VPS25/PPP2R1A/PPP2CA
BP	GO:0060563	neuroepithelial cell differentiation	3/150	53/18670	0.0088795505904134	0.0270046678714221	0.0155190826477134	182/23513/2260	3	JAG1/SCRIB/FGFR1
BP	GO:1902099	regulation of metaphase/anaphase transition of cell cycle	3/150	53/18670	0.0088795505904134	0.0270046678714221	0.0155190826477134	891/5925/472	3	CCNB1/RB1/ATM
BP	GO:0007252	I-kappaB phosphorylation	2/150	18/18670	0.00901682799790373	0.0270431532392413	0.0155411994760617	6885/207	2	MAP3K7/AKT1
BP	GO:0019054	modulation by virus of host cellular process	2/150	18/18670	0.00901682799790373	0.0270431532392413	0.0155411994760617	598/23513	2	BCL2L1/SCRIB
BP	GO:0035089	establishment of apical/basal cell polarity	2/150	18/18670	0.00901682799790373	0.0270431532392413	0.0155411994760617	5584/23513	2	PRKCI/SCRIB
BP	GO:0036035	osteoclast development	2/150	18/18670	0.00901682799790373	0.0270431532392413	0.0155411994760617	4853/55294	2	NOTCH2/FBXW7
BP	GO:0044320	cellular response to leptin stimulus	2/150	18/18670	0.00901682799790373	0.0270431532392413	0.0155411994760617	23411/5728	2	SIRT1/PTEN
BP	GO:0048339	paraxial mesoderm development	2/150	18/18670	0.00901682799790373	0.0270431532392413	0.0155411994760617	2260/10413	2	FGFR1/YAP1
BP	GO:0051782	negative regulation of cell division	2/150	18/18670	0.00901682799790373	0.0270431532392413	0.0155411994760617	5727/84936	2	PTCH1/ZFYVE19
BP	GO:0060117	auditory receptor cell development	2/150	18/18670	0.00901682799790373	0.0270431532392413	0.0155411994760617	23513/2260	2	SCRIB/FGFR1
BP	GO:0060749	mammary gland alveolus development	2/150	18/18670	0.00901682799790373	0.0270431532392413	0.0155411994760617	595/367	2	CCND1/AR
BP	GO:0061377	mammary gland lobule development	2/150	18/18670	0.00901682799790373	0.0270431532392413	0.0155411994760617	595/367	2	CCND1/AR
BP	GO:0072077	renal vesicle morphogenesis	2/150	18/18670	0.00901682799790373	0.0270431532392413	0.0155411994760617	6662/1499	2	SOX9/CTNNB1
BP	GO:0072079	nephron tubule formation	2/150	18/18670	0.00901682799790373	0.0270431532392413	0.0155411994760617	6662/1499	2	SOX9/CTNNB1
BP	GO:0072574	hepatocyte proliferation	2/150	18/18670	0.00901682799790373	0.0270431532392413	0.0155411994760617	2735/55294	2	GLI1/FBXW7
BP	GO:0072575	epithelial cell proliferation involved in liver morphogenesis	2/150	18/18670	0.00901682799790373	0.0270431532392413	0.0155411994760617	2735/55294	2	GLI1/FBXW7
BP	GO:0090190	positive regulation of branching involved in ureteric bud morphogenesis	2/150	18/18670	0.00901682799790373	0.0270431532392413	0.0155411994760617	7040/6662	2	TGFB1/SOX9
BP	GO:0098877	neurotransmitter receptor transport to plasma membrane	2/150	18/18670	0.00901682799790373	0.0270431532392413	0.0155411994760617	8766/23513	2	RAB11A/SCRIB
BP	GO:0098969	neurotransmitter receptor transport to postsynaptic membrane	2/150	18/18670	0.00901682799790373	0.0270431532392413	0.0155411994760617	8766/23513	2	RAB11A/SCRIB
BP	GO:0002367	cytokine production involved in immune response	4/150	102/18670	0.00926006311776617	0.0277275753583112	0.0159345241961561	23411/7040/5595/6885	4	SIRT1/TGFB1/MAPK3/MAP3K7
BP	GO:2000379	positive regulation of reactive oxygen species metabolic process	4/150	102/18670	0.00926006311776617	0.0277275753583112	0.0159345241961561	7040/7157/9314/207	4	TGFB1/TP53/KLF4/AKT1
BP	GO:0007091	metaphase/anaphase transition of mitotic cell cycle	3/150	54/18670	0.00934737040990248	0.0279663012507139	0.0160717155466287	891/5925/472	3	CCNB1/RB1/ATM
BP	GO:0035601	protein deacylation	4/150	103/18670	0.00957533019611394	0.0286019377275015	0.0164370040613454	23411/7040/7157/5587	4	SIRT1/TGFB1/TP53/PRKD1
BP	GO:0051983	regulation of chromosome segregation	4/150	103/18670	0.00957533019611394	0.0286019377275015	0.0164370040613454	891/5925/472/1499	4	CCNB1/RB1/ATM/CTNNB1
BP	GO:0016233	telomere capping	3/150	55/18670	0.00982934711035427	0.0292659091929757	0.016818576169452	5594/5595/472	3	MAPK1/MAPK3/ATM
BP	GO:0044380	protein localization to cytoskeleton	3/150	55/18670	0.00982934711035427	0.0292659091929757	0.016818576169452	54443/1453/2932	3	ANLN/CSNK1D/GSK3B
BP	GO:0045620	negative regulation of lymphocyte differentiation	3/150	55/18670	0.00982934711035427	0.0292659091929757	0.016818576169452	861/864/865	3	RUNX1/RUNX3/CBFB
BP	GO:0097120	receptor localization to synapse	3/150	55/18670	0.00982934711035427	0.0292659091929757	0.016818576169452	8766/23513/3265	3	RAB11A/SCRIB/HRAS
BP	GO:0071887	leukocyte apoptotic process	4/150	104/18670	0.00989750183912311	0.0293740060061192	0.0168806974066069	23411/7157/5728/207	4	SIRT1/TP53/PTEN/AKT1
BP	GO:0090100	positive regulation of transmembrane receptor protein serine/threonine kinase signaling pathway	4/150	104/18670	0.00989750183912311	0.0293740060061192	0.0168806974066069	7040/4089/2022/7046	4	TGFB1/SMAD4/ENG/TGFBR1
BP	GO:0098732	macromolecule deacylation	4/150	104/18670	0.00989750183912311	0.0293740060061192	0.0168806974066069	23411/7040/7157/5587	4	SIRT1/TGFB1/TP53/PRKD1
BP	GO:0016197	endosomal transport	6/150	226/18670	0.00995083737413985	0.0293740060061192	0.0168806974066069	9525/84313/8766/25930/23513/57706	6	VPS4B/VPS25/RAB11A/PTPN23/SCRIB/DENND1A
BP	GO:0031960	response to corticosteroid	5/150	162/18670	0.00999086839674816	0.0293740060061192	0.0168806974066069	7040/595/3845/632/2022	5	TGFB1/CCND1/KRAS/BGLAP/ENG
BP	GO:0007096	regulation of exit from mitosis	2/150	19/18670	0.0100249047334519	0.0293740060061192	0.0168806974066069	7040/54443	2	TGFB1/ANLN
BP	GO:0010663	positive regulation of striated muscle cell apoptotic process	2/150	19/18670	0.0100249047334519	0.0293740060061192	0.0168806974066069	7157/5728	2	TP53/PTEN
BP	GO:0010666	positive regulation of cardiac muscle cell apoptotic process	2/150	19/18670	0.0100249047334519	0.0293740060061192	0.0168806974066069	7157/5728	2	TP53/PTEN
BP	GO:0032780	negative regulation of ATPase activity	2/150	19/18670	0.0100249047334519	0.0293740060061192	0.0168806974066069	23411/7157	2	SIRT1/TP53
BP	GO:0060149	negative regulation of posttranscriptional gene silencing	2/150	19/18670	0.0100249047334519	0.0293740060061192	0.0168806974066069	7040/7157	2	TGFB1/TP53
BP	GO:0060252	positive regulation of glial cell proliferation	2/150	19/18670	0.0100249047334519	0.0293740060061192	0.0168806974066069	5584/5501	2	PRKCI/PPP1CC
BP	GO:0060716	labyrinthine layer blood vessel development	2/150	19/18670	0.0100249047334519	0.0293740060061192	0.0168806974066069	5594/207	2	MAPK1/AKT1
BP	GO:0060967	negative regulation of gene silencing by RNA	2/150	19/18670	0.0100249047334519	0.0293740060061192	0.0168806974066069	7040/7157	2	TGFB1/TP53
BP	GO:0072087	renal vesicle development	2/150	19/18670	0.0100249047334519	0.0293740060061192	0.0168806974066069	6662/1499	2	SOX9/CTNNB1
BP	GO:0072576	liver morphogenesis	2/150	19/18670	0.0100249047334519	0.0293740060061192	0.0168806974066069	2735/55294	2	GLI1/FBXW7
BP	GO:0090201	negative regulation of release of cytochrome c from mitochondria	2/150	19/18670	0.0100249047334519	0.0293740060061192	0.0168806974066069	598/207	2	BCL2L1/AKT1
BP	GO:1902176	negative regulation of oxidative stress-induced intrinsic apoptotic signaling pathway	2/150	19/18670	0.0100249047334519	0.0293740060061192	0.0168806974066069	23411/207	2	SIRT1/AKT1
BP	GO:1903540	establishment of protein localization to postsynaptic membrane	2/150	19/18670	0.0100249047334519	0.0293740060061192	0.0168806974066069	8766/23513	2	RAB11A/SCRIB
BP	GO:1903798	regulation of production of miRNAs involved in gene silencing by miRNA	2/150	19/18670	0.0100249047334519	0.0293740060061192	0.0168806974066069	7040/7157	2	TGFB1/TP53
BP	GO:1990182	exosomal secretion	2/150	19/18670	0.0100249047334519	0.0293740060061192	0.0168806974066069	9525/8766	2	VPS4B/RAB11A
BP	GO:0032535	regulation of cellular component size	8/150	370/18670	0.0101830765718608	0.0298137852965035	0.0171334304224959	8766/2932/5499/5728/5962/1385/5916/207	8	RAB11A/GSK3B/PPP1CA/PTEN/RDX/CREB1/RARG/AKT1
BP	GO:0001841	neural tube formation	4/150	105/18670	0.0102266341789159	0.0298938617163397	0.0171794488584007	7040/5727/23513/5916	4	TGFB1/PTCH1/SCRIB/RARG
BP	GO:1902750	negative regulation of cell cycle G2/M phase transition	4/150	105/18670	0.0102266341789159	0.0298938617163397	0.0171794488584007	57551/472/84936/983	4	TAOK1/ATM/ZFYVE19/CDK1
BP	GO:0051170	import into nucleus	5/150	163/18670	0.0102420263997483	0.0299151507432077	0.017191683267986	5594/7040/5371/7157/207	5	MAPK1/TGFB1/PML/TP53/AKT1
BP	GO:0044784	metaphase/anaphase transition of cell cycle	3/150	56/18670	0.0103255618830998	0.0301114607009923	0.0173044989661436	891/5925/472	3	CCNB1/RB1/ATM
BP	GO:0070936	protein K48-linked ubiquitination	3/150	56/18670	0.0103255618830998	0.0301114607009923	0.0173044989661436	7323/7321/329	3	UBE2D3/UBE2D1/BIRC2
BP	GO:0045666	positive regulation of neuron differentiation	8/150	371/18670	0.0103386504965335	0.0301258149144645	0.0173127480668649	8766/8826/5584/1453/81532/5587/5728/2260	8	RAB11A/IQGAP1/PRKCI/CSNK1D/MOB2/PRKD1/PTEN/FGFR1
BP	GO:0010965	regulation of mitotic sister chromatid separation	3/150	57/18670	0.010836091094152	0.0315006619750408	0.0181028472179687	891/5925/472	3	CCNB1/RB1/ATM
BP	GO:0051310	metaphase plate congression	3/150	57/18670	0.010836091094152	0.0315006619750408	0.0181028472179687	9525/891/8766	3	VPS4B/CCNB1/RAB11A
BP	GO:0071398	cellular response to fatty acid	3/150	57/18670	0.010836091094152	0.0315006619750408	0.0181028472179687	891/1385/207	3	CCNB1/CREB1/AKT1
BP	GO:0008356	asymmetric cell division	2/150	20/18670	0.0110805420031816	0.0319594366299741	0.0183664965181744	7005/56288	2	TEAD3/PARD3
BP	GO:0033194	response to hydroperoxide	2/150	20/18670	0.0110805420031816	0.0319594366299741	0.0183664965181744	5587/2878	2	PRKD1/GPX3
BP	GO:0043931	ossification involved in bone maturation	2/150	20/18670	0.0110805420031816	0.0319594366299741	0.0183664965181744	8642/79633	2	DCHS1/FAT4
BP	GO:0048745	smooth muscle tissue development	2/150	20/18670	0.0110805420031816	0.0319594366299741	0.0183664965181744	6662/2022	2	SOX9/ENG
BP	GO:0051797	regulation of hair follicle development	2/150	20/18670	0.0110805420031816	0.0319594366299741	0.0183664965181744	4089/1499	2	SMAD4/CTNNB1
BP	GO:0060216	definitive hemopoiesis	2/150	20/18670	0.0110805420031816	0.0319594366299741	0.0183664965181744	4211/865	2	MEIS1/CBFB
BP	GO:0060261	positive regulation of transcription initiation from RNA polymerase II promoter	2/150	20/18670	0.0110805420031816	0.0319594366299741	0.0183664965181744	7157/1385	2	TP53/CREB1
BP	GO:0061162	establishment of monopolar cell polarity	2/150	20/18670	0.0110805420031816	0.0319594366299741	0.0183664965181744	5584/23513	2	PRKCI/SCRIB
BP	GO:0097734	extracellular exosome biogenesis	2/150	20/18670	0.0110805420031816	0.0319594366299741	0.0183664965181744	9525/8766	2	VPS4B/RAB11A
BP	GO:2000774	positive regulation of cellular senescence	2/150	20/18670	0.0110805420031816	0.0319594366299741	0.0183664965181744	23411/3845	2	SIRT1/KRAS
BP	GO:0035306	positive regulation of dephosphorylation	3/150	58/18670	0.0113610063756938	0.0327172150819159	0.0188019777646142	7040/5300/23261	3	TGFB1/PIN1/CAMTA1
BP	GO:0035904	aorta development	3/150	58/18670	0.0113610063756938	0.0327172150819159	0.0188019777646142	182/4091/2022	3	JAG1/SMAD6/ENG
BP	GO:0071453	cellular response to oxygen levels	6/150	234/18670	0.011669597539007	0.033579676537751	0.0192976183952378	23411/1958/891/7157/5728/207	6	SIRT1/EGR1/CCNB1/TP53/PTEN/AKT1
BP	GO:0030216	keratinocyte differentiation	7/150	305/18670	0.0117538918959875	0.0337695538974284	0.0194067373983595	182/861/60485/2810/1969/865/10413	7	JAG1/RUNX1/SAV1/SFN/EPHA2/CBFB/YAP1
BP	GO:0045088	regulation of innate immune response	7/150	305/18670	0.0117538918959875	0.0337695538974284	0.0194067373983595	3845/23513/6885/8945/7341/3265/329	7	KRAS/SCRIB/MAP3K7/BTRC/SUMO1/HRAS/BIRC2
BP	GO:0021543	pallium development	5/150	169/18670	0.0118404680624281	0.0339126449396717	0.0194889691710773	2932/1499/5728/317762/79633	5	GSK3B/CTNNB1/PTEN/CCDC85C/FAT4
BP	GO:0030307	positive regulation of cell growth	5/150	169/18670	0.0118404680624281	0.0339126449396717	0.0194889691710773	5300/8766/2810/7046/207	5	PIN1/RAB11A/SFN/TGFBR1/AKT1
BP	GO:0038095	Fc-epsilon receptor signaling pathway	5/150	169/18670	0.0118404680624281	0.0339126449396717	0.0194889691710773	5594/5595/6885/8945/5601	5	MAPK1/MAPK3/MAP3K7/BTRC/MAPK9
BP	GO:0140056	organelle localization by membrane tethering	5/150	169/18670	0.0118404680624281	0.0339126449396717	0.0194889691710773	8766/7532/1453/5518/983	5	RAB11A/YWHAG/CSNK1D/PPP2R1A/CDK1
BP	GO:0031102	neuron projection regeneration	3/150	59/18670	0.0119003747162735	0.034057783032066	0.0195723773456167	1495/5728/9314	3	CTNNA1/PTEN/KLF4
BP	GO:0007051	spindle organization	5/150	170/18670	0.0121224318809889	0.0346246500415852	0.0198981453207267	9525/891/8766/1453/5518	5	VPS4B/CCNB1/RAB11A/CSNK1D/PPP2R1A
BP	GO:0071216	cellular response to biotic stimulus	6/150	236/18670	0.0121300942731455	0.0346246500415852	0.0198981453207267	5594/7040/5595/7157/2932/207	6	MAPK1/TGFB1/MAPK3/TP53/GSK3B/AKT1
BP	GO:0032682	negative regulation of chemokine production	2/150	21/18670	0.012182921050143	0.0346246500415852	0.0198981453207267	1969/9314	2	EPHA2/KLF4
BP	GO:0061213	positive regulation of mesonephros development	2/150	21/18670	0.012182921050143	0.0346246500415852	0.0198981453207267	7040/6662	2	TGFB1/SOX9
BP	GO:0061339	establishment or maintenance of monopolar cell polarity	2/150	21/18670	0.012182921050143	0.0346246500415852	0.0198981453207267	5584/23513	2	PRKCI/SCRIB
BP	GO:0070920	regulation of production of small RNA involved in gene silencing by RNA	2/150	21/18670	0.012182921050143	0.0346246500415852	0.0198981453207267	7040/7157	2	TGFB1/TP53
BP	GO:0071459	protein localization to chromosome, centromeric region	2/150	21/18670	0.012182921050143	0.0346246500415852	0.0198981453207267	5925/983	2	RB1/CDK1
BP	GO:0072111	cell proliferation involved in kidney development	2/150	21/18670	0.012182921050143	0.0346246500415852	0.0198981453207267	1958/5727	2	EGR1/PTCH1
BP	GO:2000737	negative regulation of stem cell differentiation	2/150	21/18670	0.012182921050143	0.0346246500415852	0.0198981453207267	182/10413	2	JAG1/YAP1
BP	GO:0032507	maintenance of protein location in cell	3/150	60/18670	0.0124542585497237	0.0353685602693847	0.0203256567555152	5371/7295/207	3	PML/TXN/AKT1
BP	GO:1903828	negative regulation of cellular protein localization	4/150	112/18670	0.0127299686844805	0.036095968083819	0.0207436845588767	7040/598/2932/7295	4	TGFB1/BCL2L1/GSK3B/TXN
BP	GO:1990748	cellular detoxification	4/150	112/18670	0.0127299686844805	0.036095968083819	0.0207436845588767	9429/5052/7295/2878	4	ABCG2/PRDX1/TXN/GPX3
BP	GO:0001819	positive regulation of cytokine production	9/150	464/18670	0.0127833801359865	0.0362195770519617	0.0208147203443098	7040/1958/5595/861/1499/6885/1385/3265/329	9	TGFB1/EGR1/MAPK3/RUNX1/CTNNB1/MAP3K7/CREB1/HRAS/BIRC2
BP	GO:0048705	skeletal system morphogenesis	6/150	239/18670	0.0128446502318455	0.0363373579028206	0.0208824068186445	7040/6662/1499/7046/5916/2260	6	TGFB1/SOX9/CTNNB1/TGFBR1/RARG/FGFR1
BP	GO:2000116	regulation of cysteine-type endopeptidase activity	6/150	239/18670	0.0128446502318455	0.0363373579028206	0.0208824068186445	23411/5371/2810/9314/207/329	6	SIRT1/PML/SFN/KLF4/AKT1/BIRC2
BP	GO:0042733	embryonic digit morphogenesis	3/150	61/18670	0.0130227158428173	0.0367846851027206	0.0211394774783865	2697/4089/1499	3	GJA1/SMAD4/CTNNB1
BP	GO:2000514	regulation of CD4-positive, alpha-beta T cell activation	3/150	61/18670	0.0130227158428173	0.0367846851027206	0.0211394774783865	861/864/865	3	RUNX1/RUNX3/CBFB
BP	GO:0002223	stimulatory C-type lectin receptor signaling pathway	4/150	113/18670	0.013116689072866	0.036993475527372	0.0212594654697828	3845/6885/8945/3265	4	KRAS/MAP3K7/BTRC/HRAS
BP	GO:0021987	cerebral cortex development	4/150	113/18670	0.013116689072866	0.036993475527372	0.0212594654697828	2932/1499/317762/79633	4	GSK3B/CTNNB1/CCDC85C/FAT4
BP	GO:0005980	glycogen catabolic process	2/150	22/18670	0.0133312330499942	0.0372168852376605	0.0213878548939659	5499/5500	2	PPP1CA/PPP1CB
BP	GO:0007063	regulation of sister chromatid cohesion	2/150	22/18670	0.0133312330499942	0.0372168852376605	0.0213878548939659	5925/1499	2	RB1/CTNNB1
BP	GO:0030878	thyroid gland development	2/150	22/18670	0.0133312330499942	0.0372168852376605	0.0213878548939659	5594/5595	2	MAPK1/MAPK3
BP	GO:0032069	regulation of nuclease activity	2/150	22/18670	0.0133312330499942	0.0372168852376605	0.0213878548939659	23411/207	2	SIRT1/AKT1
BP	GO:0033233	regulation of protein sumoylation	2/150	22/18670	0.0133312330499942	0.0372168852376605	0.0213878548939659	1958/1499	2	EGR1/CTNNB1
BP	GO:0045649	regulation of macrophage differentiation	2/150	22/18670	0.0133312330499942	0.0372168852376605	0.0213878548939659	7040/5925	2	TGFB1/RB1
BP	GO:0050765	negative regulation of phagocytosis	2/150	22/18670	0.0133312330499942	0.0372168852376605	0.0213878548939659	7040/5728	2	TGFB1/PTEN
BP	GO:0051000	positive regulation of nitric-oxide synthase activity	2/150	22/18670	0.0133312330499942	0.0372168852376605	0.0213878548939659	3845/207	2	KRAS/AKT1
BP	GO:0051457	maintenance of protein location in nucleus	2/150	22/18670	0.0133312330499942	0.0372168852376605	0.0213878548939659	5371/7295	2	PML/TXN
BP	GO:0090189	regulation of branching involved in ureteric bud morphogenesis	2/150	22/18670	0.0133312330499942	0.0372168852376605	0.0213878548939659	7040/6662	2	TGFB1/SOX9
BP	GO:0140112	extracellular vesicle biogenesis	2/150	22/18670	0.0133312330499942	0.0372168852376605	0.0213878548939659	9525/8766	2	VPS4B/RAB11A
BP	GO:1901984	negative regulation of protein acetylation	2/150	22/18670	0.0133312330499942	0.0372168852376605	0.0213878548939659	23411/2932	2	SIRT1/GSK3B
BP	GO:1903077	negative regulation of protein localization to plasma membrane	2/150	22/18670	0.0133312330499942	0.0372168852376605	0.0213878548939659	7040/598	2	TGFB1/BCL2L1
BP	GO:0038093	Fc receptor signaling pathway	6/150	241/18670	0.0133371434763316	0.0372168852376605	0.0213878548939659	5594/5595/6885/8945/5601/7525	6	MAPK1/MAPK3/MAP3K7/BTRC/MAPK9/YES1
BP	GO:0010633	negative regulation of epithelial cell migration	4/150	114/18670	0.0135108308203927	0.0376446033960941	0.0216336566006288	7040/25930/5728/9314	4	TGFB1/PTPN23/PTEN/KLF4
BP	GO:0030282	bone mineralization	4/150	114/18670	0.0135108308203927	0.0376446033960941	0.0216336566006288	7040/6662/2697/632	4	TGFB1/SOX9/GJA1/BGLAP
BP	GO:0120032	regulation of plasma membrane bounded cell projection assembly	5/150	175/18670	0.0136008458996737	0.0377950277637154	0.0217201026996684	54443/1969/7046/5962/3265	5	ANLN/EPHA2/TGFBR1/RDX/HRAS
BP	GO:0046635	positive regulation of alpha-beta T cell activation	3/150	62/18670	0.0136058001816791	0.0377950277637154	0.0217201026996684	861/864/865	3	RUNX1/RUNX3/CBFB
BP	GO:0048857	neural nucleus development	3/150	62/18670	0.0136058001816791	0.0377950277637154	0.0217201026996684	7533/23513/10971	3	YWHAH/SCRIB/YWHAQ
BP	GO:1905818	regulation of chromosome separation	3/150	62/18670	0.0136058001816791	0.0377950277637154	0.0217201026996684	891/5925/472	3	CCNB1/RB1/ATM
BP	GO:0051897	positive regulation of protein kinase B signaling	5/150	176/18670	0.013910465086202	0.0386122691519933	0.0221897561946939	7040/2022/7295/7046/2260	5	TGFB1/ENG/TXN/TGFBR1/FGFR1
BP	GO:0019318	hexose metabolic process	6/150	244/18670	0.0141004878367239	0.0391103004734394	0.0224759655743268	23411/7157/2932/5499/5500/207	6	SIRT1/TP53/GSK3B/PPP1CA/PPP1CB/AKT1
BP	GO:0046530	photoreceptor cell differentiation	3/150	63/18670	0.0142035608569648	0.0393367990268713	0.0226061300994761	6662/5584/8842	3	SOX9/PRKCI/PROM1
BP	GO:0046637	regulation of alpha-beta T cell differentiation	3/150	63/18670	0.0142035608569648	0.0393367990268713	0.0226061300994761	861/864/865	3	RUNX1/RUNX3/CBFB
BP	GO:0001959	regulation of cytokine-mediated signaling pathway	5/150	177/18670	0.0142248007324062	0.0393367990268713	0.0226061300994761	861/23513/7341/865/329	5	RUNX1/SCRIB/SUMO1/CBFB/BIRC2
BP	GO:0060491	regulation of cell projection assembly	5/150	177/18670	0.0142248007324062	0.0393367990268713	0.0226061300994761	54443/1969/7046/5962/3265	5	ANLN/EPHA2/TGFBR1/RDX/HRAS
BP	GO:0002220	innate immune response activating cell surface receptor signaling pathway	4/150	116/18670	0.0143215620566662	0.0395400949274964	0.0227229604896428	3845/6885/8945/3265	4	KRAS/MAP3K7/BTRC/HRAS
BP	GO:0002429	immune response-activating cell surface receptor signaling pathway	9/150	473/18670	0.0143304708371002	0.0395400949274964	0.0227229604896428	5594/3845/5595/861/6885/8945/3265/865/7525	9	MAPK1/KRAS/MAPK3/RUNX1/MAP3K7/BTRC/HRAS/CBFB/YES1
BP	GO:0002757	immune response-activating signal transduction	9/150	473/18670	0.0143304708371002	0.0395400949274964	0.0227229604896428	5594/3845/5595/861/6885/8945/3265/865/7525	9	MAPK1/KRAS/MAPK3/RUNX1/MAP3K7/BTRC/HRAS/CBFB/YES1
BP	GO:0009251	glucan catabolic process	2/150	23/18670	0.0145246790059998	0.0398672178966765	0.0229109520035116	5499/5500	2	PPP1CA/PPP1CB
BP	GO:0030539	male genitalia development	2/150	23/18670	0.0145246790059998	0.0398672178966765	0.0229109520035116	1499/367	2	CTNNB1/AR
BP	GO:0032373	positive regulation of sterol transport	2/150	23/18670	0.0145246790059998	0.0398672178966765	0.0229109520035116	23411/5727	2	SIRT1/PTCH1
BP	GO:0032376	positive regulation of cholesterol transport	2/150	23/18670	0.0145246790059998	0.0398672178966765	0.0229109520035116	23411/5727	2	SIRT1/PTCH1
BP	GO:0060445	branching involved in salivary gland morphogenesis	2/150	23/18670	0.0145246790059998	0.0398672178966765	0.0229109520035116	6591/2260	2	SNAI2/FGFR1
BP	GO:0070977	bone maturation	2/150	23/18670	0.0145246790059998	0.0398672178966765	0.0229109520035116	8642/79633	2	DCHS1/FAT4
BP	GO:0071305	cellular response to vitamin D	2/150	23/18670	0.0145246790059998	0.0398672178966765	0.0229109520035116	632/6591	2	BGLAP/SNAI2
BP	GO:0022406	membrane docking	5/150	178/18670	0.014543882624436	0.0398902475847913	0.0229241867388879	8766/7532/1453/5518/983	5	RAB11A/YWHAG/CSNK1D/PPP2R1A/CDK1
BP	GO:0002758	innate immune response-activating signal transduction	4/150	117/18670	0.0147382408433507	0.0403633039874689	0.0231960434951027	3845/6885/8945/3265	4	KRAS/MAP3K7/BTRC/HRAS
BP	GO:0043666	regulation of phosphoprotein phosphatase activity	4/150	117/18670	0.0147382408433507	0.0403633039874689	0.0231960434951027	5519/5518/2932/5520	4	PPP2R1B/PPP2R1A/GSK3B/PPP2R2A
BP	GO:0046579	positive regulation of Ras protein signal transduction	3/150	64/18670	0.0148160429478259	0.0405462777704227	0.0233011951404977	3845/4853/3265	3	KRAS/NOTCH2/HRAS
BP	GO:0006611	protein export from nucleus	5/150	179/18670	0.0148677402211993	0.0406274767970402	0.0233478587177352	7040/7157/2932/2810/7295	5	TGFB1/TP53/GSK3B/SFN/TXN
BP	GO:0071347	cellular response to interleukin-1	5/150	179/18670	0.0148677402211993	0.0406274767970402	0.0233478587177352	1958/6662/5595/6885/8945	5	EGR1/SOX9/MAPK3/MAP3K7/BTRC
BP	GO:0031060	regulation of histone methylation	3/150	65/18670	0.0154432874046722	0.0421689764884056	0.0242337300502629	23411/4089/1499	3	SIRT1/SMAD4/CTNNB1
BP	GO:0001952	regulation of cell-matrix adhesion	4/150	119/18670	0.0155944403811643	0.0425502149157656	0.0244528207160269	182/8826/2932/5728	4	JAG1/IQGAP1/GSK3B/PTEN
BP	GO:0002831	regulation of response to biotic stimulus	8/150	400/18670	0.0156633912678991	0.0426303156309522	0.0244988531140197	3845/5595/23513/6885/8945/7341/3265/329	8	KRAS/MAPK3/SCRIB/MAP3K7/BTRC/SUMO1/HRAS/BIRC2
BP	GO:0032984	protein-containing complex disassembly	7/150	323/18670	0.0156670537358291	0.0426303156309522	0.0244988531140197	9525/57551/8312/2932/5499/1499/5962	7	VPS4B/TAOK1/AXIN1/GSK3B/PPP1CA/CTNNB1/RDX
BP	GO:0007530	sex determination	2/150	24/18670	0.0157624696450579	0.0426303156309522	0.0244988531140197	6662/367	2	SOX9/AR
BP	GO:0009110	vitamin biosynthetic process	2/150	24/18670	0.0157624696450579	0.0426303156309522	0.0244988531140197	6615/6591	2	SNAI1/SNAI2
BP	GO:0010288	response to lead ion	2/150	24/18670	0.0157624696450579	0.0426303156309522	0.0244988531140197	5499/5515	2	PPP1CA/PPP2CA
BP	GO:0036010	protein localization to endosome	2/150	24/18670	0.0157624696450579	0.0426303156309522	0.0244988531140197	23513/5962	2	SCRIB/RDX
BP	GO:0045606	positive regulation of epidermal cell differentiation	2/150	24/18670	0.0157624696450579	0.0426303156309522	0.0244988531140197	5727/2810	2	PTCH1/SFN
BP	GO:0046426	negative regulation of receptor signaling pathway via JAK-STAT	2/150	24/18670	0.0157624696450579	0.0426303156309522	0.0244988531140197	5518/5515	2	PPP2R1A/PPP2CA
BP	GO:0051220	cytoplasmic sequestering of protein	2/150	24/18670	0.0157624696450579	0.0426303156309522	0.0244988531140197	9908/7529	2	G3BP2/YWHAB
BP	GO:1903010	regulation of bone development	2/150	24/18670	0.0157624696450579	0.0426303156309522	0.0244988531140197	4853/55294	2	NOTCH2/FBXW7
BP	GO:1904376	negative regulation of protein localization to cell periphery	2/150	24/18670	0.0157624696450579	0.0426303156309522	0.0244988531140197	7040/598	2	TGFB1/BCL2L1
BP	GO:2001026	regulation of endothelial cell chemotaxis	2/150	24/18670	0.0157624696450579	0.0426303156309522	0.0244988531140197	5587/2260	2	PRKD1/FGFR1
BP	GO:1904888	cranial skeletal system development	3/150	66/18670	0.0160853311307491	0.0434398144519277	0.0249640570989663	7040/1499/7046	3	TGFB1/CTNNB1/TGFBR1
BP	GO:1905207	regulation of cardiocyte differentiation	3/150	66/18670	0.0160853311307491	0.0434398144519277	0.0249640570989663	7040/5300/4089	3	TGFB1/PIN1/SMAD4
BP	GO:0002040	sprouting angiogenesis	5/150	183/18670	0.0162115051946529	0.0437165516542943	0.0251230928455147	55294/1969/9314/4086/207	5	FBXW7/EPHA2/KLF4/SMAD1/AKT1
BP	GO:0038061	NIK/NF-kappaB signaling	5/150	183/18670	0.0162115051946529	0.0437165516542943	0.0251230928455147	5052/6885/8945/207/329	5	PRDX1/MAP3K7/BTRC/AKT1/BIRC2
BP	GO:1903532	positive regulation of secretion by cell	8/150	403/18670	0.016309973403378	0.0439499575493509	0.0252572268920097	7040/9525/5595/25930/2697/4089/1385/2260	8	TGFB1/VPS4B/MAPK3/PTPN23/GJA1/SMAD4/CREB1/FGFR1
BP	GO:1903578	regulation of ATP metabolic process	4/150	121/18670	0.0164813715059299	0.0443794010842157	0.0255040201405631	891/7157/983/6901	4	CCNB1/TP53/CDK1/TAZ
BP	GO:0051249	regulation of lymphocyte activation	9/150	485/18670	0.0166039506508752	0.0446768591911589	0.0256749638073345	7040/472/861/1499/9306/864/865/207/7525	9	TGFB1/ATM/RUNX1/CTNNB1/SOCS6/RUNX3/CBFB/AKT1/YES1
BP	GO:0003143	embryonic heart tube morphogenesis	3/150	67/18670	0.0167422070625423	0.0450160363365295	0.0258698826330828	2697/2022/10413	3	GJA1/ENG/YAP1
BP	GO:0046328	regulation of JNK cascade	5/150	185/18670	0.0169127832393188	0.0453968747914069	0.0260887434420663	57551/8312/6885/3265/207	5	TAOK1/AXIN1/MAP3K7/HRAS/AKT1
BP	GO:0002068	glandular epithelial cell development	2/150	25/18670	0.0170438253147462	0.0453968747914069	0.0260887434420663	2932/5916	2	GSK3B/RARG
BP	GO:0031069	hair follicle morphogenesis	2/150	25/18670	0.0170438253147462	0.0453968747914069	0.0260887434420663	6615/1499	2	SNAI1/CTNNB1
BP	GO:0032509	endosome transport via multivesicular body sorting pathway	2/150	25/18670	0.0170438253147462	0.0453968747914069	0.0260887434420663	9525/84313	2	VPS4B/VPS25
BP	GO:0044068	modulation by symbiont of host cellular process	2/150	25/18670	0.0170438253147462	0.0453968747914069	0.0260887434420663	598/23513	2	BCL2L1/SCRIB
BP	GO:0044247	cellular polysaccharide catabolic process	2/150	25/18670	0.0170438253147462	0.0453968747914069	0.0260887434420663	5499/5500	2	PPP1CA/PPP1CB
BP	GO:0045662	negative regulation of myoblast differentiation	2/150	25/18670	0.0170438253147462	0.0453968747914069	0.0260887434420663	7040/6662	2	TGFB1/SOX9
BP	GO:0060219	camera-type eye photoreceptor cell differentiation	2/150	25/18670	0.0170438253147462	0.0453968747914069	0.0260887434420663	6662/8842	2	SOX9/PROM1
BP	GO:0060561	apoptotic process involved in morphogenesis	2/150	25/18670	0.0170438253147462	0.0453968747914069	0.0260887434420663	5519/23513	2	PPP2R1B/SCRIB
BP	GO:0060571	morphogenesis of an epithelial fold	2/150	25/18670	0.0170438253147462	0.0453968747914069	0.0260887434420663	1499/367	2	CTNNB1/AR
BP	GO:0061217	regulation of mesonephros development	2/150	25/18670	0.0170438253147462	0.0453968747914069	0.0260887434420663	7040/6662	2	TGFB1/SOX9
BP	GO:0072012	glomerulus vasculature development	2/150	25/18670	0.0170438253147462	0.0453968747914069	0.0260887434420663	1958/4854	2	EGR1/NOTCH3
BP	GO:0072273	metanephric nephron morphogenesis	2/150	25/18670	0.0170438253147462	0.0453968747914069	0.0260887434420663	6662/1499	2	SOX9/CTNNB1
BP	GO:0055001	muscle cell development	5/150	186/18670	0.0172708674466186	0.0459684199210506	0.0264171998461987	5300/891/4089/2022/983	5	PIN1/CCNB1/SMAD4/ENG/CDK1
BP	GO:0051053	negative regulation of DNA metabolic process	4/150	123/18670	0.0173993507224098	0.0462158563558695	0.0265593969841267	7157/472/2697/9320	4	TP53/ATM/GJA1/TRIP12
BP	GO:0016239	positive regulation of macroautophagy	3/150	68/18670	0.0174139442490265	0.0462158563558695	0.0265593969841267	23411/5595/6885	3	SIRT1/MAPK3/MAP3K7
BP	GO:0033047	regulation of mitotic sister chromatid segregation	3/150	68/18670	0.0174139442490265	0.0462158563558695	0.0265593969841267	891/5925/472	3	CCNB1/RB1/ATM
BP	GO:0035914	skeletal muscle cell differentiation	3/150	68/18670	0.0174139442490265	0.0462158563558695	0.0265593969841267	1958/5925/10521	3	EGR1/RB1/DDX17
BP	GO:0019218	regulation of steroid metabolic process	4/150	124/18670	0.0178700778170155	0.0473923199618764	0.0272354888368604	23411/1958/6615/6591	4	SIRT1/EGR1/SNAI1/SNAI2
BP	GO:0070227	lymphocyte apoptotic process	3/150	69/18670	0.0181005679297699	0.047969105670202	0.0275669569045346	7157/5728/207	3	TP53/PTEN/AKT1
BP	GO:0001556	oocyte maturation	2/150	26/18670	0.0183679758813761	0.0484688576726727	0.0278541551276948	891/5518	2	CCNB1/PPP2R1A
BP	GO:0032967	positive regulation of collagen biosynthetic process	2/150	26/18670	0.0183679758813761	0.0484688576726727	0.0278541551276948	7040/2022	2	TGFB1/ENG
BP	GO:0045992	negative regulation of embryonic development	2/150	26/18670	0.0183679758813761	0.0484688576726727	0.0278541551276948	6615/1499	2	SNAI1/CTNNB1
BP	GO:0060037	pharyngeal system development	2/150	26/18670	0.0183679758813761	0.0484688576726727	0.0278541551276948	5727/7046	2	PTCH1/TGFBR1
BP	GO:0060074	synapse maturation	2/150	26/18670	0.0183679758813761	0.0484688576726727	0.0278541551276948	5728/7534	2	PTEN/YWHAZ
BP	GO:1903203	regulation of oxidative stress-induced neuron death	2/150	26/18670	0.0183679758813761	0.0484688576726727	0.0278541551276948	55294/1499	2	FBXW7/CTNNB1
BP	GO:0030336	negative regulation of cell migration	7/150	334/18670	0.0184714661179328	0.048707104009331	0.0279910708863599	7040/182/25930/5728/2022/9314/207	7	TGFB1/JAG1/PTPN23/PTEN/ENG/KLF4/AKT1
BP	GO:0001756	somitogenesis	3/150	70/18670	0.0188020996119105	0.0495081694991704	0.0284514283920415	7157/472/4089	3	TP53/ATM/SMAD4
BP	GO:0061515	myeloid cell development	3/150	70/18670	0.0188020996119105	0.0495081694991704	0.0284514283920415	4853/4211/55294	3	NOTCH2/MEIS1/FBXW7
CC	GO:0005667	transcription regulator complex	22/152	415/19717	1.08948478948298e-12	3.05055741055233e-10	2.20190610084981e-10	595/5925/7157/4211/83439/4091/861/430/4089/1499/7005/7529/864/1385/5916/865/25937/4086/7003/4090/126374/10413	22	CCND1/RB1/TP53/MEIS1/TCF7L1/SMAD6/RUNX1/ASCL2/SMAD4/CTNNB1/TEAD3/YWHAB/RUNX3/CREB1/RARG/CBFB/WWTR1/SMAD1/TEAD1/SMAD5/WTIP/YAP1
CC	GO:0005925	focal adhesion	20/152	405/19717	4.51941021651057e-11	5.09961306977142e-09	3.68092371953426e-09	10867/5594/3845/5595/8826/2697/1495/7532/5501/1499/1969/7529/2022/390/10971/5500/7534/5962/9351/7525	20	TSPAN9/MAPK1/KRAS/MAPK3/IQGAP1/GJA1/CTNNA1/YWHAG/PPP1CC/CTNNB1/EPHA2/YWHAB/ENG/RND3/YWHAQ/PPP1CB/YWHAZ/RDX/SLC9A3R2/YES1
CC	GO:0030055	cell-substrate junction	20/152	412/19717	6.13468901611387e-11	5.09961306977142e-09	3.68092371953426e-09	10867/5594/3845/5595/8826/2697/1495/7532/5501/1499/1969/7529/2022/390/10971/5500/7534/5962/9351/7525	20	TSPAN9/MAPK1/KRAS/MAPK3/IQGAP1/GJA1/CTNNA1/YWHAG/PPP1CC/CTNNB1/EPHA2/YWHAB/ENG/RND3/YWHAQ/PPP1CB/YWHAZ/RDX/SLC9A3R2/YES1
CC	GO:0005911	cell-cell junction	20/152	416/19717	7.28516152824489e-11	5.09961306977142e-09	3.68092371953426e-09	595/7533/182/64398/8826/7082/2697/5584/1495/122786/1499/23513/1969/56288/7046/317762/1500/8777/207/126374	20	CCND1/YWHAH/JAG1/MPP5/IQGAP1/TJP1/GJA1/PRKCI/CTNNA1/FRMD6/CTNNB1/SCRIB/EPHA2/PARD3/TGFBR1/CCDC85C/CTNND1/MPDZ/AKT1/WTIP
CC	GO:0043296	apical junction complex	12/152	143/19717	1.13533698616625e-09	6.35788712253103e-08	4.58915160724044e-08	595/64398/7082/5584/1495/122786/1499/56288/7046/317762/1500/8777	12	CCND1/MPP5/TJP1/PRKCI/CTNNA1/FRMD6/CTNNB1/PARD3/TGFBR1/CCDC85C/CTNND1/MPDZ
CC	GO:0090575	RNA polymerase II transcription regulator complex	12/152	166/19717	6.24969543710486e-09	2.9165245373156e-07	2.10516056828795e-07	5925/7157/861/430/4089/1499/864/1385/5916/865/7003/10413	12	RB1/TP53/RUNX1/ASCL2/SMAD4/CTNNB1/RUNX3/CREB1/RARG/CBFB/TEAD1/YAP1
CC	GO:0008287	protein serine/threonine phosphatase complex	7/152	45/19717	5.00045169207193e-08	1.75015809222517e-06	1.26327200641817e-06	5519/5518/5520/5499/5501/5500/5515	7	PPP2R1B/PPP2R1A/PPP2R2A/PPP1CA/PPP1CC/PPP1CB/PPP2CA
CC	GO:1903293	phosphatase complex	7/152	45/19717	5.00045169207193e-08	1.75015809222517e-06	1.26327200641817e-06	5519/5518/5520/5499/5501/5500/5515	7	PPP2R1B/PPP2R1A/PPP2R2A/PPP1CA/PPP1CC/PPP1CB/PPP2CA
CC	GO:0070160	tight junction	10/152	128/19717	5.73890720597736e-08	1.78543779741518e-06	1.28873705678088e-06	595/64398/7082/5584/1499/1969/56288/7046/317762/8777	10	CCND1/MPP5/TJP1/PRKCI/CTNNB1/EPHA2/PARD3/TGFBR1/CCDC85C/MPDZ
CC	GO:1902554	serine/threonine protein kinase complex	8/152	88/19717	3.95651933490277e-07	1.10782541377277e-05	7.99633381369823e-06	595/8900/891/894/5925/6885/7046/983	8	CCND1/CCNA1/CCNB1/CCND2/RB1/MAP3K7/TGFBR1/CDK1
CC	GO:0005923	bicellular tight junction	9/152	123/19717	4.72366172629999e-07	1.20238662124e-05	8.67888087511578e-06	595/64398/7082/5584/1499/56288/7046/317762/8777	9	CCND1/MPP5/TJP1/PRKCI/CTNNB1/PARD3/TGFBR1/CCDC85C/MPDZ
CC	GO:0098978	glutamatergic synapse	14/152	349/19717	5.49267716179684e-07	1.28162467108593e-05	9.25082469355257e-06	5300/8766/5584/5518/2932/5520/5499/5501/23513/5332/7534/1500/3265/7525	14	PIN1/RAB11A/PRKCI/PPP2R1A/GSK3B/PPP2R2A/PPP1CA/PPP1CC/SCRIB/PLCB4/YWHAZ/CTNND1/HRAS/YES1
CC	GO:0000307	cyclin-dependent protein kinase holoenzyme complex	6/152	42/19717	7.93146223021919e-07	1.70831494189336e-05	1.23306943174258e-05	595/8900/891/894/5925/983	6	CCND1/CCNA1/CCNB1/CCND2/RB1/CDK1
CC	GO:0030496	midbody	10/152	173/19717	9.5608578385314e-07	1.91217156770628e-05	1.38021406390829e-05	9525/5300/54443/8826/5727/5501/84936/983/1500/5962	10	VPS4B/PIN1/ANLN/IQGAP1/PTCH1/PPP1CC/ZFYVE19/CDK1/CTNND1/RDX
CC	GO:0043220	Schmidt-Lanterman incisure	4/152	11/19717	1.07418273761188e-06	2.00514111020885e-05	1.44731989909811e-05	64398/5584/5728/8777	4	MPP5/PRKCI/PTEN/MPDZ
CC	GO:1902911	protein kinase complex	8/152	109/19717	2.04048028731115e-06	3.57084050279451e-05	2.57744878397197e-05	595/8900/891/894/5925/6885/7046/983	8	CCND1/CCNA1/CCNB1/CCND2/RB1/MAP3K7/TGFBR1/CDK1
CC	GO:0043218	compact myelin	4/152	14/19717	3.20009322240286e-06	5.2707417780753e-05	3.80444519319721e-05	64398/5584/5728/8777	4	MPP5/PRKCI/PTEN/MPDZ
CC	GO:0061695	transferase complex, transferring phosphorus-containing groups	11/152	259/19717	5.50237751436983e-06	8.55925391124195e-05	6.17810808630998e-05	595/8900/891/894/5925/7157/5557/6885/7046/983/9306	11	CCND1/CCNA1/CCNB1/CCND2/RB1/TP53/PRIM1/MAP3K7/TGFBR1/CDK1/SOCS6
CC	GO:0045121	membrane raft	12/152	315/19717	6.20734587441534e-06	8.97405568314521e-05	6.47751387655594e-05	5594/3845/5595/8826/2697/1495/5519/5727/1499/7046/5515/329	12	MAPK1/KRAS/MAPK3/IQGAP1/GJA1/CTNNA1/PPP2R1B/PTCH1/CTNNB1/TGFBR1/PPP2CA/BIRC2
CC	GO:0098857	membrane microdomain	12/152	316/19717	6.41003977367515e-06	8.97405568314521e-05	6.47751387655594e-05	5594/3845/5595/8826/2697/1495/5519/5727/1499/7046/5515/329	12	MAPK1/KRAS/MAPK3/IQGAP1/GJA1/CTNNA1/PPP2R1B/PTCH1/CTNNB1/TGFBR1/PPP2CA/BIRC2
CC	GO:0045177	apical part of cell	13/152	384/19717	9.02842328477998e-06	0.000118832100519701	8.57735462397845e-05	182/7082/2697/5584/8642/1499/5728/56288/79633/5962/9351/8842/8777	13	JAG1/TJP1/GJA1/PRKCI/DCHS1/CTNNB1/PTEN/PARD3/FAT4/RDX/SLC9A3R2/PROM1/MPDZ
CC	GO:0098589	membrane region	12/152	328/19717	9.33680789797654e-06	0.000118832100519701	8.57735462397845e-05	5594/3845/5595/8826/2697/1495/5519/5727/1499/7046/5515/329	12	MAPK1/KRAS/MAPK3/IQGAP1/GJA1/CTNNA1/PPP2R1B/PTCH1/CTNNB1/TGFBR1/PPP2CA/BIRC2
CC	GO:0000159	protein phosphatase type 2A complex	4/152	19/19717	1.20244175943782e-05	0.000146384214192431	0.00010566078618401	5519/5518/5520/5515	4	PPP2R1B/PPP2R1A/PPP2R2A/PPP2CA
CC	GO:0032153	cell division site	6/152	68/19717	1.40339675344453e-05	0.000163729621235195	0.000118180779237434	8766/54443/5501/84936/390/5962	6	RAB11A/ANLN/PPP1CC/ZFYVE19/RND3/RDX
CC	GO:0005819	spindle	12/152	347/19717	1.63777833136238e-05	0.000183431173112587	0.000132401448261717	5594/9525/891/8766/10101/5925/472/1453/1499/983/5515/207	12	MAPK1/VPS4B/CCNB1/RAB11A/NUBP2/RB1/ATM/CSNK1D/CTNNB1/CDK1/PPP2CA/AKT1
CC	GO:0005912	adherens junction	6/152	76/19717	2.6647018392448e-05	0.000286967890380209	0.000207134717868422	182/1495/1499/56288/1500/126374	6	JAG1/CTNNA1/CTNNB1/PARD3/CTNND1/WTIP
CC	GO:0000790	nuclear chromatin	12/152	376/19717	3.59907750362335e-05	0.000369772101337991	0.00026690317089058	23411/5925/7157/4089/1499/9314/367/6591/864/1385/5916/23558	12	SIRT1/RB1/TP53/SMAD4/CTNNB1/KLF4/AR/SNAI2/RUNX3/CREB1/RARG/WBP2
CC	GO:0043209	myelin sheath	5/152	49/19717	3.69772101337991e-05	0.000369772101337991	0.00026690317089058	64398/5584/23513/5728/8777	5	MPP5/PRKCI/SCRIB/PTEN/MPDZ
CC	GO:0000164	protein phosphatase type 1 complex	3/152	10/19717	5.18050999466928e-05	0.000500187171899103	0.000361037357160255	5499/5501/5500	3	PPP1CA/PPP1CC/PPP1CB
CC	GO:0016328	lateral plasma membrane	5/152	57/19717	7.72700241725795e-05	0.000718869446598508	0.000518883209574863	8312/8826/2697/5518/1499	5	AXIN1/IQGAP1/GJA1/PPP2R1A/CTNNB1
CC	GO:0005719	nuclear euchromatin	4/152	30/19717	7.95891173019776e-05	0.000718869446598508	0.000518883209574863	23411/1499/9314/1385	4	SIRT1/CTNNB1/KLF4/CREB1
CC	GO:0030877	beta-catenin destruction complex	3/152	12/19717	9.39050549458831e-05	0.000821669230776477	0.000593084557552946	8312/2932/1499	3	AXIN1/GSK3B/CTNNB1
CC	GO:0016605	PML body	6/152	99/19717	0.00011810359547084	0.00100209111308591	0.000723313886137199	23411/5925/5371/7157/5728/7341	6	SIRT1/RB1/PML/TP53/PTEN/SUMO1
CC	GO:0000791	euchromatin	4/152	38/19717	0.000204348335370886	0.00168286864423082	0.00121470217929443	23411/1499/9314/1385	4	SIRT1/CTNNB1/KLF4/CREB1
CC	GO:0044291	cell-cell contact zone	5/152	71/19717	0.00022035362735561	0.00176282901884488	0.00127241793841435	7533/2697/1495/1499/23513	5	YWHAH/GJA1/CTNNA1/CTNNB1/SCRIB
CC	GO:0019897	extrinsic component of plasma membrane	7/152	165/19717	0.000296274078100165	0.00230435394077906	0.00166329307003601	3845/8826/1495/1499/23513/1500/7525	7	KRAS/IQGAP1/CTNNA1/CTNNB1/SCRIB/CTNND1/YES1
CC	GO:0098687	chromosomal region	10/152	347/19717	0.000369057669521705	0.00276416167089844	0.00199518436395677	6615/891/5371/472/5518/5499/5501/983/5500/5515	10	SNAI1/CCNB1/PML/ATM/PPP2R1A/PPP1CA/PPP1CC/CDK1/PPP1CB/PPP2CA
CC	GO:0005901	caveola	5/152	80/19717	0.000384882490209897	0.00276416167089844	0.00199518436395677	5594/5595/1495/5727/1499	5	MAPK1/MAPK3/CTNNA1/PTCH1/CTNNB1
CC	GO:0000784	nuclear chromosome, telomeric region	6/152	123/19717	0.000385008232732283	0.00276416167089844	0.00199518436395677	5371/472/5499/5501/983/5500	6	PML/ATM/PPP1CA/PPP1CC/CDK1/PPP1CB
CC	GO:0019898	extrinsic component of membrane	9/152	295/19717	0.000482642832201818	0.00337849982541273	0.0024386164153355	3845/5371/8826/1495/1499/23513/9306/1500/7525	9	KRAS/PML/IQGAP1/CTNNA1/CTNNB1/SCRIB/SOCS6/CTNND1/YES1
CC	GO:0099091	postsynaptic specialization, intracellular component	3/152	21/19717	0.000539507937994481	0.00368444445459646	0.00265944862888165	1499/1500/7525	3	CTNNB1/CTNND1/YES1
CC	GO:0014704	intercalated disc	4/152	50/19717	0.000593464088737161	0.00395642725824774	0.00285576704354724	7533/2697/1495/1499	4	YWHAH/GJA1/CTNNA1/CTNNB1
CC	GO:0016324	apical plasma membrane	9/152	318/19717	0.000824490761779289	0.00536877705344653	0.00387520749722457	182/2697/5584/5728/56288/5962/9351/8842/8777	9	JAG1/GJA1/PRKCI/PTEN/PARD3/RDX/SLC9A3R2/PROM1/MPDZ
CC	GO:0032154	cleavage furrow	4/152	55/19717	0.000853062736486213	0.00542858105036681	0.00391837429199409	8766/5501/84936/5962	4	RAB11A/PPP1CC/ZFYVE19/RDX
CC	GO:0016342	catenin complex	3/152	29/19717	0.0014168085214947	0.00868857317181003	0.00627145131198318	1495/1499/1500	3	CTNNA1/CTNNB1/CTNND1
CC	GO:0000781	chromosome, telomeric region	6/152	158/19717	0.00142740844965451	0.00868857317181003	0.00627145131198318	5371/472/5499/5501/983/5500	6	PML/ATM/PPP1CA/PPP1CC/CDK1/PPP1CB
CC	GO:0044853	plasma membrane raft	5/152	109/19717	0.00156480567488096	0.00932224657375889	0.00672883963218687	5594/5595/1495/5727/1499	5	MAPK1/MAPK3/CTNNA1/PTCH1/CTNNB1
CC	GO:0000922	spindle pole	6/152	164/19717	0.00172537512038996	0.0100646882022747	0.00726473734901034	9525/891/8766/10101/1499/5515	6	VPS4B/CCNB1/RAB11A/NUBP2/CTNNB1/PPP2CA
CC	GO:0005916	fascia adherens	2/152	10/19717	0.00255119056354508	0.0145782317916862	0.0105226334736983	2697/1499	2	GJA1/CTNNB1
CC	GO:0000792	heterochromatin	4/152	76/19717	0.00283253694143832	0.0158622068720546	0.011449412479077	23411/6615/5371/7341	4	SIRT1/SNAI1/PML/SUMO1
CC	GO:1990909	Wnt signalosome	2/152	12/19717	0.00370407736383691	0.0200669469487976	0.0144844128352223	2932/1499	2	GSK3B/CTNNB1
CC	GO:0098685	Schaffer collateral - CA1 synapse	4/152	82/19717	0.00372671871906241	0.0200669469487976	0.0144844128352223	8766/5584/1499/1500	4	RAB11A/PRKCI/CTNNB1/CTNND1
CC	GO:0030027	lamellipodium	6/152	193/19717	0.00387711460129928	0.0201823392327233	0.0145677035063266	1495/1499/23513/1969/1500/5962	6	CTNNA1/CTNNB1/SCRIB/EPHA2/CTNND1/RDX
CC	GO:0005902	microvillus	4/152	83/19717	0.00389230828059663	0.0201823392327233	0.0145677035063266	7040/1499/5962/8842	4	TGFB1/CTNNB1/RDX/PROM1
CC	GO:0099738	cell cortex region	3/152	42/19717	0.00413759948143637	0.0210641428145851	0.0152041933097757	54443/1499/1500	3	ANLN/CTNNB1/CTNND1
CC	GO:0001741	XY body	2/152	13/19717	0.00435547566607091	0.0217773783303545	0.0157190099226619	7341/329	2	SUMO1/BIRC2
CC	GO:0099572	postsynaptic specialization	8/152	348/19717	0.00566375774503084	0.0278219678703269	0.020082021921439	5594/5727/1499/23513/5332/1500/8777/7525	8	MAPK1/PTCH1/CTNNB1/SCRIB/PLCB4/CTNND1/MPDZ/YES1
CC	GO:0098984	neuron to neuron synapse	8/152	350/19717	0.00585688829308594	0.0282746331390356	0.0204087577544919	5594/5727/1499/23513/5332/7534/1500/8777	8	MAPK1/PTCH1/CTNNB1/SCRIB/PLCB4/YWHAZ/CTNND1/MPDZ
CC	GO:0098831	presynaptic active zone cytoplasmic component	2/152	16/19717	0.00660001511888786	0.0313221056489594	0.0226084371601511	1499/1500	2	CTNNB1/CTNND1
CC	GO:0009898	cytoplasmic side of plasma membrane	5/152	154/19717	0.00687660180282538	0.0320908084131851	0.0231632902832013	3845/8826/5728/7525/329	5	KRAS/IQGAP1/PTEN/YES1/BIRC2
CC	GO:0031143	pseudopodium	2/152	17/19717	0.00744239734024818	0.033610826697895	0.0242604463383302	5594/5595	2	MAPK1/MAPK3
CC	GO:0099524	postsynaptic cytosol	2/152	17/19717	0.00744239734024818	0.033610826697895	0.0242604463383302	5300/5728	2	PIN1/PTEN
CC	GO:0099092	postsynaptic density, intracellular component	2/152	18/19717	0.00833061349275169	0.0370249488566742	0.0267247751145919	1499/1500	2	CTNNB1/CTNND1
CC	GO:0005876	spindle microtubule	3/152	59/19717	0.0106546055427903	0.0466138992497076	0.0336461227667063	8766/1453/983	3	RAB11A/CSNK1D/CDK1
MF	GO:0070411	I-SMAD binding	6/150	11/17696	1.49670342382421e-10	5.05885757252583e-08	3.68661685447226e-08	8312/4091/4089/1499/7046/4086	6	AXIN1/SMAD6/SMAD4/CTNNB1/TGFBR1/SMAD1
MF	GO:0045296	cadherin binding	18/150	331/17696	4.23292213842913e-10	7.15363841394524e-08	5.21317779153904e-08	5052/4854/54443/8826/7082/1495/1453/5499/2810/1499/23513/1969/7529/7534/1500/5962/9351/8842	18	PRDX1/NOTCH3/ANLN/IQGAP1/TJP1/CTNNA1/CSNK1D/PPP1CA/SFN/CTNNB1/SCRIB/EPHA2/YWHAB/YWHAZ/CTNND1/RDX/SLC9A3R2/PROM1
MF	GO:0008013	beta-catenin binding	10/150	82/17696	1.79743647529479e-09	2.02511176216546e-07	1.47578994813677e-07	6662/5300/8312/83439/1495/2932/8945/9314/367/9351	10	SOX9/PIN1/AXIN1/TCF7L1/CTNNA1/GSK3B/BTRC/KLF4/AR/SLC9A3R2
MF	GO:0051219	phosphoprotein binding	9/150	83/17696	3.42100714917449e-08	2.89075104105244e-06	2.10662019186008e-06	5594/5300/5595/5925/55294/2810/8945/7529/7525	9	MAPK1/PIN1/MAPK3/RB1/FBXW7/SFN/BTRC/YWHAB/YES1
MF	GO:0001085	RNA polymerase II transcription factor binding	8/150	61/17696	4.44995668848508e-08	3.00817072141591e-06	2.19218918969581e-06	7157/2932/4089/1499/7005/9314/367/7003	8	TP53/GSK3B/SMAD4/CTNNB1/TEAD3/KLF4/AR/TEAD1
MF	GO:0044389	ubiquitin-like protein ligase binding	15/150	308/17696	5.69792989601402e-08	3.18670855598397e-06	2.32229773310573e-06	891/8312/5925/5371/7157/55294/4091/26043/2932/7323/7321/7341/7534/4090/64112	15	CCNB1/AXIN1/RB1/PML/TP53/FBXW7/SMAD6/UBXN7/GSK3B/UBE2D3/UBE2D1/SUMO1/YWHAZ/SMAD5/MOAP1
MF	GO:0008022	protein C-terminus binding	12/150	187/17696	6.59969227570644e-08	3.18670855598397e-06	2.32229773310573e-06	23411/9525/5501/1499/7529/10971/7341/3265/9351/5515/8777/10413	12	SIRT1/VPS4B/PPP1CC/CTNNB1/YWHAB/YWHAQ/SUMO1/HRAS/SLC9A3R2/PPP2CA/MPDZ/YAP1
MF	GO:0031625	ubiquitin protein ligase binding	14/150	290/17696	1.79695718142394e-07	7.21015378122611e-06	5.25436307943604e-06	8312/5925/5371/7157/55294/4091/26043/2932/7323/7321/7341/7534/4090/64112	14	AXIN1/RB1/PML/TP53/FBXW7/SMAD6/UBXN7/GSK3B/UBE2D3/UBE2D1/SUMO1/YWHAZ/SMAD5/MOAP1
MF	GO:0019207	kinase regulator activity	12/150	207/17696	2.00278176637962e-07	7.21015378122611e-06	5.25436307943604e-06	7040/595/8900/891/894/57551/8826/7532/2810/9314/92597/9306	12	TGFB1/CCND1/CCNA1/CCNB1/CCND2/TAOK1/IQGAP1/YWHAG/SFN/KLF4/MOB1B/SOCS6
MF	GO:0045309	protein phosphorylated amino acid binding	7/150	51/17696	2.31465389524283e-07	7.21015378122611e-06	5.25436307943604e-06	5594/5300/5595/55294/8945/7529/7525	7	MAPK1/PIN1/MAPK3/FBXW7/BTRC/YWHAB/YES1
MF	GO:0050839	cell adhesion molecule binding	18/150	499/17696	2.40377014166047e-07	7.21015378122611e-06	5.25436307943604e-06	5052/4854/54443/8826/7082/1495/1453/5499/2810/1499/23513/1969/7529/7534/1500/5962/9351/8842	18	PRDX1/NOTCH3/ANLN/IQGAP1/TJP1/CTNNA1/CSNK1D/PPP1CA/SFN/CTNNB1/SCRIB/EPHA2/YWHAB/YWHAZ/CTNND1/RDX/SLC9A3R2/PROM1
MF	GO:0004722	protein serine/threonine phosphatase activity	8/150	76/17696	2.55981791049448e-07	7.21015378122611e-06	5.25436307943604e-06	5519/5518/5520/5499/5501/5728/5500/5515	8	PPP2R1B/PPP2R1A/PPP2R2A/PPP1CA/PPP1CC/PTEN/PPP1CB/PPP2CA
MF	GO:0019902	phosphatase binding	11/150	185/17696	5.11000949356535e-07	1.32860246832699e-05	9.68212325096593e-06	5594/5595/8826/7157/5520/5499/5501/1499/56288/9351/207	11	MAPK1/MAPK3/IQGAP1/TP53/PPP2R2A/PPP1CA/PPP1CC/CTNNB1/PARD3/SLC9A3R2/AKT1
MF	GO:0140297	DNA-binding transcription factor binding	14/150	351/17696	1.76959340517887e-06	4.27230407821756e-05	3.11341997602899e-05	23411/6662/7533/5925/2932/7159/1499/9314/9320/7341/1385/5916/23558/10413	14	SIRT1/SOX9/YWHAH/RB1/GSK3B/TP53BP2/CTNNB1/KLF4/TRIP12/SUMO1/CREB1/RARG/WBP2/YAP1
MF	GO:0047485	protein N-terminus binding	8/150	109/17696	4.07555976953889e-06	9.13606065222271e-05	6.65785796518254e-05	7040/84313/7157/472/5501/2745/10971/329	8	TGFB1/VPS25/TP53/ATM/PPP1CC/GLRX/YWHAQ/BIRC2
MF	GO:0061629	RNA polymerase II-specific DNA-binding transcription factor binding	12/150	277/17696	4.32476243892199e-06	9.13606065222271e-05	6.65785796518254e-05	23411/7533/5925/2932/7159/1499/9314/9320/7341/1385/5916/23558	12	SIRT1/YWHAH/RB1/GSK3B/TP53BP2/CTNNB1/KLF4/TRIP12/SUMO1/CREB1/RARG/WBP2
MF	GO:0004674	protein serine/threonine kinase activity	15/150	439/17696	4.99130966943753e-06	9.71495736117675e-05	7.07972601219359e-05	5594/57551/5595/472/5584/1453/2932/5587/6885/7046/23683/23012/983/5601/207	15	MAPK1/TAOK1/MAPK3/ATM/PRKCI/CSNK1D/GSK3B/PRKD1/MAP3K7/TGFBR1/PRKD3/STK38L/CDK1/MAPK9/AKT1
MF	GO:0046332	SMAD binding	7/150	80/17696	5.17364593198762e-06	9.71495736117675e-05	7.07972601219359e-05	8312/5371/4091/4089/1499/7046/4086	7	AXIN1/PML/SMAD6/SMAD4/CTNNB1/TGFBR1/SMAD1
MF	GO:0019887	protein kinase regulator activity	9/150	180/17696	2.31470682839366e-05	0.000411774162103714	0.000300078336755743	7040/595/8900/891/894/57551/8826/7532/2810	9	TGFB1/CCND1/CCNA1/CCNB1/CCND2/TAOK1/IQGAP1/YWHAG/SFN
MF	GO:0004721	phosphoprotein phosphatase activity	9/150	182/17696	2.52609501067738e-05	0.000413390723710997	0.000301256397846071	25930/5519/5518/5520/5499/5501/5728/5500/5515	9	PTPN23/PPP2R1B/PPP2R1A/PPP2R2A/PPP1CA/PPP1CC/PTEN/PPP1CB/PPP2CA
MF	GO:0019903	protein phosphatase binding	8/150	140/17696	2.5684039047133e-05	0.000413390723710997	0.000301256397846071	8826/7157/5520/5499/5501/1499/56288/207	8	IQGAP1/TP53/PPP2R2A/PPP1CA/PPP1CC/CTNNB1/PARD3/AKT1
MF	GO:0048156	tau protein binding	5/150	45/17696	3.80504032986721e-05	0.000584592559770507	0.000426018869468386	5300/57551/2932/5520/5515	5	PIN1/TAOK1/GSK3B/PPP2R2A/PPP2CA
MF	GO:0035257	nuclear hormone receptor binding	8/150	152/17696	4.62821741067755e-05	0.000680146732525658	0.000495653489289953	23411/7533/5925/1499/9320/7341/5916/23558	8	SIRT1/YWHAH/RB1/CTNNB1/TRIP12/SUMO1/RARG/WBP2
MF	GO:0034713	type I transforming growth factor beta receptor binding	3/150	11/17696	9.37092823561101e-05	0.00131973905984855	0.000961753161023236	7040/4091/2022	3	TGFB1/SMAD6/ENG
MF	GO:0032182	ubiquitin-like protein binding	6/150	96/17696	0.0001661081669748	0.00217888144317154	0.00158784882498331	10054/5371/55294/26043/7347/329	6	UBA2/PML/FBXW7/UBXN7/UCHL3/BIRC2
MF	GO:0097718	disordered domain specific binding	4/150	33/17696	0.000167606264859349	0.00217888144317154	0.00158784882498331	5925/7157/2697/1499	4	RB1/TP53/GJA1/CTNNB1
MF	GO:0051427	hormone receptor binding	8/150	185/17696	0.000182360727662951	0.00228288614629917	0.00166364172604798	23411/7533/5925/1499/9320/7341/5916/23558	8	SIRT1/YWHAH/RB1/CTNNB1/TRIP12/SUMO1/RARG/WBP2
MF	GO:0004707	MAP kinase activity	3/150	14/17696	0.000202900743804747	0.00244930183592874	0.00178491631768086	5594/5595/5601	3	MAPK1/MAPK3/MAPK9
MF	GO:0043539	protein serine/threonine kinase activator activity	4/150	37/17696	0.000263494338122042	0.0030710719408707	0.00223802813504747	7040/891/57551/8826	4	TGFB1/CCNB1/TAOK1/IQGAP1
MF	GO:0004697	protein kinase C activity	3/150	16/17696	0.000308293598227988	0.003473441206702	0.00253125270124033	5584/5587/23683	3	PRKCI/PRKD1/PRKD3
MF	GO:0016922	nuclear receptor binding	6/150	110/17696	0.000348299238198371	0.00379758524229191	0.00276747102677143	7533/5925/1499/7341/5916/23558	6	YWHAH/RB1/CTNNB1/SUMO1/RARG/WBP2
MF	GO:0001228	DNA-binding transcription activator activity, RNA polymerase II-specific	12/150	439/17696	0.000368353135352606	0.00385070303425069	0.00280618034884666	23411/1958/6662/7157/4211/861/4089/9314/367/1385/4086/4212	12	SIRT1/EGR1/SOX9/TP53/MEIS1/RUNX1/SMAD4/KLF4/AR/CREB1/SMAD1/MEIS2
MF	GO:0001216	DNA-binding transcription activator activity	12/150	440/17696	0.000375956213403174	0.00385070303425069	0.00280618034884666	23411/1958/6662/7157/4211/861/4089/9314/367/1385/4086/4212	12	SIRT1/EGR1/SOX9/TP53/MEIS1/RUNX1/SMAD4/KLF4/AR/CREB1/SMAD1/MEIS2
MF	GO:0003713	transcription coactivator activity	10/150	319/17696	0.000397865435084703	0.0039552505017244	0.00288236878668175	5925/5371/1499/10521/5916/865/25937/23558/329/10413	10	RB1/PML/CTNNB1/DDX17/RARG/CBFB/WWTR1/WBP2/BIRC2/YAP1
MF	GO:0001221	transcription cofactor binding	4/150	43/17696	0.000473334317013142	0.0044440833097345	0.00323860322166886	9314/7341/1385/7003	4	KLF4/SUMO1/CREB1/TEAD1
MF	GO:0004712	protein serine/threonine/tyrosine kinase activity	4/150	43/17696	0.000473334317013142	0.0044440833097345	0.00323860322166886	5594/5595/5601/207	4	MAPK1/MAPK3/MAPK9/AKT1
MF	GO:0016791	phosphatase activity	9/150	270/17696	0.00050074575138712	0.00457438010726612	0.00333355635347329	25930/5519/5518/5520/5499/5501/5728/5500/5515	9	PTPN23/PPP2R1B/PPP2R1A/PPP2R2A/PPP1CA/PPP1CC/PTEN/PPP1CB/PPP2CA
MF	GO:0016538	cyclin-dependent protein serine/threonine kinase regulator activity	4/150	49/17696	0.000781288485240845	0.00693844996409629	0.00505636029772199	595/8900/891/894	4	CCND1/CCNA1/CCNB1/CCND2
MF	GO:0050321	tau-protein kinase activity	3/150	22/17696	0.000816779501155372	0.00693844996409629	0.00505636029772199	57551/1453/2932	3	TAOK1/CSNK1D/GSK3B
MF	GO:0019209	kinase activator activity	5/150	86/17696	0.000821118338946306	0.00693844996409629	0.00505636029772199	7040/891/57551/8826/92597	5	TGFB1/CCNB1/TAOK1/IQGAP1/MOB1B
MF	GO:0005160	transforming growth factor beta receptor binding	4/150	51/17696	0.000909506249909434	0.00749788079193631	0.00546404268238274	7040/4091/2022/7046	4	TGFB1/SMAD6/ENG/TGFBR1
MF	GO:0035258	steroid hormone receptor binding	5/150	92/17696	0.00111338240673269	0.00896007746370592	0.00652961110715412	7533/5925/1499/7341/23558	5	YWHAH/RB1/CTNNB1/SUMO1/WBP2
MF	GO:0042578	phosphoric ester hydrolase activity	10/150	367/17696	0.00116748210524734	0.00897789035671883	0.00654259216279105	25930/5519/5518/5520/5499/5501/5728/5332/5500/5515	10	PTPN23/PPP2R1B/PPP2R1A/PPP2R2A/PPP1CA/PPP1CC/PTEN/PLCB4/PPP1CB/PPP2CA
MF	GO:1990782	protein tyrosine kinase binding	5/150	93/17696	0.00116871945472079	0.00897789035671883	0.00654259216279105	7157/2697/7532/6885/5728	5	TP53/GJA1/YWHAG/MAP3K7/PTEN
MF	GO:0060090	molecular adaptor activity	8/150	254/17696	0.00147345022053883	0.0110672483231583	0.00806520120715991	8312/8826/55294/60485/9908/7341/80014/9351	8	AXIN1/IQGAP1/FBXW7/SAV1/G3BP2/SUMO1/WWC2/SLC9A3R2
MF	GO:0035035	histone acetyltransferase binding	3/150	29/17696	0.0018557064792661	0.0136354084780857	0.00993673492330134	1958/7157/1385	3	EGR1/TP53/CREB1
MF	GO:0030332	cyclin binding	3/150	30/17696	0.00204917522015518	0.0147366217960096	0.0107392385557965	55294/5727/983	3	FBXW7/PTCH1/CDK1
MF	GO:0002039	p53 binding	4/150	66/17696	0.00237805869841446	0.0167454966680019	0.01220319595239	23411/7157/2932/7159	4	SIRT1/TP53/GSK3B/TP53BP2
MF	GO:0051721	protein phosphatase 2A binding	3/150	32/17696	0.00247264956941381	0.0170562358053442	0.0124296455261618	7157/5520/207	3	TP53/PPP2R2A/AKT1
MF	GO:0043130	ubiquitin binding	4/150	76/17696	0.0039662331144154	0.0268117358534481	0.019538916816278	55294/26043/7347/329	4	FBXW7/UBXN7/UCHL3/BIRC2
MF	GO:0044325	ion channel binding	5/150	124/17696	0.00410886132963414	0.0272312770473792	0.0198446553381711	7533/1499/10971/7534/7525	5	YWHAH/CTNNB1/YWHAQ/YWHAZ/YES1
MF	GO:0005547	phosphatidylinositol-3,4,5-trisphosphate binding	3/150	39/17696	0.00436325594855215	0.0278260473700118	0.0202780912008183	8826/56288/207	3	IQGAP1/PARD3/AKT1
MF	GO:0032266	phosphatidylinositol-3-phosphate binding	3/150	39/17696	0.00436325594855215	0.0278260473700118	0.0202780912008183	84936/57706/56288	3	ZFYVE19/DENND1A/PARD3
MF	GO:0070410	co-SMAD binding	2/150	12/17696	0.00445536198567129	0.0278872657621647	0.0203227037942901	4091/4086	2	SMAD6/SMAD1
MF	GO:0001784	phosphotyrosine residue binding	3/150	40/17696	0.00468804737680852	0.028752969968887	0.0209535813538448	5594/5595/7525	3	MAPK1/MAPK3/YES1
MF	GO:0030295	protein kinase activator activity	4/150	80/17696	0.00476380567531856	0.028752969968887	0.0209535813538448	7040/891/57551/8826	4	TGFB1/CCNB1/TAOK1/IQGAP1
MF	GO:0034236	protein kinase A catalytic subunit binding	2/150	13/17696	0.00523626091696982	0.0310501085953649	0.0226276095026951	6662/2932	2	SOX9/GSK3B
MF	GO:0033613	activating transcription factor binding	4/150	85/17696	0.00590388070075681	0.0344053737388931	0.0250727419959545	5925/1499/1385/10413	4	RB1/CTNNB1/CREB1/YAP1
MF	GO:0048185	activin binding	2/150	14/17696	0.00607515427916399	0.034803426209448	0.0253628207194358	2022/7046	2	ENG/TGFBR1
MF	GO:0015037	peptide disulfide oxidoreductase activity	2/150	15/17696	0.00697101615946808	0.0392700576983368	0.0286178558125532	7295/2745	2	TXN/GLRX
MF	GO:1990841	promoter-specific chromatin binding	3/150	48/17696	0.00781275307290808	0.0405745118160187	0.0295684701493254	1958/7157/9314	3	EGR1/TP53/KLF4
MF	GO:0004708	MAP kinase kinase activity	2/150	16/17696	0.00792283366821667	0.0405745118160187	0.0295684701493254	5594/5595	2	MAPK1/MAPK3
MF	GO:0005159	insulin-like growth factor receptor binding	2/150	16/17696	0.00792283366821667	0.0405745118160187	0.0295684701493254	7533/7532	2	YWHAH/YWHAG
MF	GO:0032183	SUMO binding	2/150	16/17696	0.00792283366821667	0.0405745118160187	0.0295684701493254	10054/5371	2	UBA2/PML
MF	GO:0032794	GTPase activating protein binding	2/150	16/17696	0.00792283366821667	0.0405745118160187	0.0295684701493254	5300/207	2	PIN1/AKT1
MF	GO:0035259	glucocorticoid receptor binding	2/150	16/17696	0.00792283366821667	0.0405745118160187	0.0295684701493254	7533/7341	2	YWHAH/SUMO1
MF	GO:0051018	protein kinase A binding	3/150	50/17696	0.00874543192297538	0.0431172442349116	0.0314214735315145	6662/2932/5962	3	SOX9/GSK3B/RDX
MF	GO:0070888	E-box binding	3/150	50/17696	0.00874543192297538	0.0431172442349116	0.0314214735315145	6615/430/6591	3	SNAI1/ASCL2/SNAI2
MF	GO:0035014	phosphatidylinositol 3-kinase regulator activity	2/150	17/17696	0.00892960679421245	0.0431172442349116	0.0314214735315145	9314/9306	2	KLF4/SOCS6
MF	GO:0035173	histone kinase activity	2/150	17/17696	0.00892960679421245	0.0431172442349116	0.0314214735315145	891/983	2	CCNB1/CDK1
MF	GO:0008353	RNA polymerase II CTD heptapeptide repeat kinase activity	2/150	18/17696	0.00999034826156477	0.0468991348945679	0.0341775072106163	5594/983	2	MAPK1/CDK1
MF	GO:0070064	proline-rich region binding	2/150	18/17696	0.00999034826156477	0.0468991348945679	0.0341775072106163	595/10413	2	CCND1/YAP1
MF	GO:0001102	RNA polymerase II activating transcription factor binding	3/150	53/17696	0.0102619936528444	0.0475144363652247	0.0346259050434836	5925/1499/1385	3	RB1/CTNNB1/CREB1
