# Supplementary material for: Increased Expression of YAP Inhibited the Autophagy Level by Upregulating mTOR Signal in the Eutopic ESCs of Endometriosis
Source: Front Endocrinol (Lausanne). 2022 Jan 31;13:813165. doi: 10.3389/fendo.2022.813165 (PMC8842667; doi:10.3389/fendo.2022.813165)
Supplement: Supplementary file 21 [file Table_4.xls]

ID	Description	GeneRatio	BgRatio	pvalue	p.adjust	qvalue	geneID	Count	geneSymbol
hsa04390	Hippo signaling pathway	41/114	157/8105	1.27151964562592e-42	2.6193304699894e-40	9.77062464533603e-41	7040/595/7533/894/64398/8312/83439/5584/1495/7532/5519/1453/60485/5518/2932/5520/5499/4089/5501/7159/122786/1499/7005/23513/8945/7529/56288/7046/10971/5500/7534/55233/92597/6591/5515/25937/4086/7003/126374/329/10413	41	TGFB1/CCND1/YWHAH/CCND2/MPP5/AXIN1/TCF7L1/PRKCI/CTNNA1/YWHAG/PPP2R1B/CSNK1D/SAV1/PPP2R1A/GSK3B/PPP2R2A/PPP1CA/SMAD4/PPP1CC/TP53BP2/FRMD6/CTNNB1/TEAD3/SCRIB/BTRC/YWHAB/PARD3/TGFBR1/YWHAQ/PPP1CB/YWHAZ/MOB1A/MOB1B/SNAI2/PPP2CA/WWTR1/SMAD1/TEAD1/WTIP/BIRC2/YAP1
hsa04520	Adherens junction	16/114	71/8105	1.34378554313704e-15	1.38409910943115e-13	5.16296550784232e-14	5594/6615/5595/8826/7082/83439/1495/4089/1499/6885/56288/7046/6591/1500/2260/7525	16	MAPK1/SNAI1/MAPK3/IQGAP1/TJP1/TCF7L1/CTNNA1/SMAD4/CTNNB1/MAP3K7/PARD3/TGFBR1/SNAI2/CTNND1/FGFR1/YES1
hsa04218	Cellular senescence	21/114	156/8105	2.25592126249715e-15	1.54906593358138e-13	5.77832463727341e-14	23411/5594/7040/595/8900/3845/891/894/5595/5925/7157/472/5499/5501/8945/5728/7046/983/5500/3265/207	21	SIRT1/MAPK1/TGFB1/CCND1/CCNA1/KRAS/CCNB1/CCND2/MAPK3/RB1/TP53/ATM/PPP1CA/PPP1CC/BTRC/PTEN/TGFBR1/CDK1/PPP1CB/HRAS/AKT1
hsa05165	Human papillomavirus infection	28/114	331/8105	5.95528481278381e-15	3.06697167858366e-13	1.14404155614005e-13	5594/595/182/8900/3845/4853/894/64398/8312/5595/4854/5925/7157/472/83439/5584/5519/5518/2932/5520/1499/23513/5728/56288/1385/3265/5515/207	28	MAPK1/CCND1/JAG1/CCNA1/KRAS/NOTCH2/CCND2/MPP5/AXIN1/MAPK3/NOTCH3/RB1/TP53/ATM/TCF7L1/PRKCI/PPP2R1B/PPP2R1A/GSK3B/PPP2R2A/CTNNB1/SCRIB/PTEN/PARD3/CREB1/HRAS/PPP2CA/AKT1
hsa04392	Hippo signaling pathway - multiple species	11/114	29/8105	7.3052953497645e-14	3.00978168410298e-12	1.12270854849012e-12	8642/60485/122786/7005/79633/55233/92597/25937/7003/126374/10413	11	DCHS1/SAV1/FRMD6/TEAD3/FAT4/MOB1A/MOB1B/WWTR1/TEAD1/WTIP/YAP1
hsa05160	Hepatitis C	19/114	157/8105	3.99614171749775e-13	1.37200865634089e-11	5.11786570837431e-12	5594/595/7533/3845/5595/5925/7157/7532/5519/5518/2932/5520/1499/7529/10971/7534/3265/5515/207	19	MAPK1/CCND1/YWHAH/KRAS/MAPK3/RB1/TP53/YWHAG/PPP2R1B/PPP2R1A/GSK3B/PPP2R2A/CTNNB1/YWHAB/YWHAQ/YWHAZ/HRAS/PPP2CA/AKT1
hsa05210	Colorectal cancer	15/114	86/8105	6.18363792398216e-13	1.81975630334332e-11	6.78805366091275e-12	5594/7040/595/3845/8312/5595/7157/83439/2932/4089/1499/7046/5601/3265/207	15	MAPK1/TGFB1/CCND1/KRAS/AXIN1/MAPK3/TP53/TCF7L1/GSK3B/SMAD4/CTNNB1/TGFBR1/MAPK9/HRAS/AKT1
hsa05213	Endometrial cancer	13/114	58/8105	7.80710646468556e-13	2.01032991465653e-11	7.4989312095006e-12	5594/595/3845/8312/5595/7157/83439/1495/2932/1499/5728/3265/207	13	MAPK1/CCND1/KRAS/AXIN1/MAPK3/TP53/TCF7L1/CTNNA1/GSK3B/CTNNB1/PTEN/HRAS/AKT1
hsa04110	Cell cycle	17/114	124/8105	9.71166329690121e-13	2.22289182129072e-11	8.29182948156478e-12	7040/595/7533/8900/891/894/5925/7157/472/7532/2932/2810/4089/7529/10971/983/7534	17	TGFB1/CCND1/YWHAH/CCNA1/CCNB1/CCND2/RB1/TP53/ATM/YWHAG/GSK3B/SFN/SMAD4/YWHAB/YWHAQ/CDK1/YWHAZ
hsa04114	Oocyte meiosis	17/114	129/8105	1.88122984235228e-12	3.87533347524571e-11	1.44557661570228e-11	5594/7533/891/5595/7532/5519/5518/5499/5501/8945/7529/367/10971/983/5500/7534/5515	17	MAPK1/YWHAH/CCNB1/MAPK3/YWHAG/PPP2R1B/PPP2R1A/PPP1CA/PPP1CC/BTRC/YWHAB/AR/YWHAQ/CDK1/PPP1CB/YWHAZ/PPP2CA
hsa05215	Prostate cancer	15/114	97/8105	3.86642785544879e-12	7.24076489293137e-11	2.70094960237093e-11	5594/595/3845/5595/5925/7157/83439/2932/1499/5728/367/1385/2260/3265/207	15	MAPK1/CCND1/KRAS/MAPK3/RB1/TP53/TCF7L1/GSK3B/CTNNB1/PTEN/AR/CREB1/FGFR1/HRAS/AKT1
hsa05224	Breast cancer	17/114	147/8105	1.62145984750189e-11	2.78350607154492e-10	1.03830323568104e-10	5594/595/182/3845/4853/8312/5595/4854/5925/7157/83439/2932/1499/5728/2260/3265/207	17	MAPK1/CCND1/JAG1/KRAS/NOTCH2/AXIN1/MAPK3/NOTCH3/RB1/TP53/TCF7L1/GSK3B/CTNNB1/PTEN/FGFR1/HRAS/AKT1
hsa05220	Chronic myeloid leukemia	13/114	76/8105	3.0614711796555e-11	4.85125433083872e-10	1.80961454344009e-10	5594/7040/595/3845/5595/5925/7157/861/598/4089/7046/3265/207	13	MAPK1/TGFB1/CCND1/KRAS/MAPK3/RB1/TP53/RUNX1/BCL2L1/SMAD4/TGFBR1/HRAS/AKT1
hsa05161	Hepatitis B	17/114	162/8105	7.80446719387111e-11	1.14837160138389e-09	4.28365492595933e-10	5594/7040/8900/3845/5595/5925/7157/4089/6885/7529/7046/10971/7534/1385/5601/3265/207	17	MAPK1/TGFB1/CCNA1/KRAS/MAPK3/RB1/TP53/SMAD4/MAP3K7/YWHAB/TGFBR1/YWHAQ/YWHAZ/CREB1/MAPK9/HRAS/AKT1
hsa05225	Hepatocellular carcinoma	17/114	168/8105	1.39564965817782e-10	1.91669219723087e-09	7.14964386294603e-10	5594/7040/595/3845/8312/5595/5925/7157/83439/598/2932/4089/1499/5728/7046/3265/207	17	MAPK1/TGFB1/CCND1/KRAS/AXIN1/MAPK3/RB1/TP53/TCF7L1/BCL2L1/GSK3B/SMAD4/CTNNB1/PTEN/TGFBR1/HRAS/AKT1
hsa05166	Human T-cell leukemia virus 1 infection	19/114	219/8105	1.53103574789725e-10	1.97120852541771e-09	7.35300063134864e-10	5594/7040/595/1958/8900/3845/894/5595/5925/7157/472/598/4089/5728/7046/1385/5601/3265/207	19	MAPK1/TGFB1/CCND1/EGR1/CCNA1/KRAS/CCND2/MAPK3/RB1/TP53/ATM/BCL2L1/SMAD4/PTEN/TGFBR1/CREB1/MAPK9/HRAS/AKT1
hsa05226	Gastric cancer	16/114	149/8105	2.08722087652402e-10	2.52922059155263e-09	9.43449684125408e-10	5594/7040/595/3845/8312/5595/5925/7157/83439/1495/2932/4089/1499/7046/3265/207	16	MAPK1/TGFB1/CCND1/KRAS/AXIN1/MAPK3/RB1/TP53/TCF7L1/CTNNA1/GSK3B/SMAD4/CTNNB1/TGFBR1/HRAS/AKT1
hsa04068	FoxO signaling pathway	15/114	131/8105	3.21393510899885e-10	3.67817018029868e-09	1.37203077752582e-09	23411/5594/7040/595/3845/891/894/5595/472/4089/5728/7046/5601/3265/207	15	SIRT1/MAPK1/TGFB1/CCND1/KRAS/CCNB1/CCND2/MAPK3/ATM/SMAD4/PTEN/TGFBR1/MAPK9/HRAS/AKT1
hsa05212	Pancreatic cancer	12/114	76/8105	4.86403575907771e-10	5.14832562745952e-09	1.92042805725368e-09	5594/7040/595/3845/5595/5925/7157/598/4089/7046/5601/207	12	MAPK1/TGFB1/CCND1/KRAS/MAPK3/RB1/TP53/BCL2L1/SMAD4/TGFBR1/MAPK9/AKT1
hsa04151	PI3K-Akt signaling pathway	23/114	354/8105	4.99837439559177e-10	5.14832562745952e-09	1.92042805725368e-09	5594/595/7533/3845/894/5595/7157/598/7532/5519/5518/2932/5520/1969/5728/7529/10971/7534/1385/2260/3265/5515/207	23	MAPK1/CCND1/YWHAH/KRAS/CCND2/MAPK3/TP53/BCL2L1/YWHAG/PPP2R1B/PPP2R1A/GSK3B/PPP2R2A/EPHA2/PTEN/YWHAB/YWHAQ/YWHAZ/CREB1/FGFR1/HRAS/PPP2CA/AKT1
hsa05203	Viral carcinogenesis	17/114	204/8105	2.90929484881203e-09	2.85387970883465e-08	1.06455400482846e-08	5594/595/7533/8900/3845/894/5595/5925/7157/7532/23513/7529/10971/983/7534/1385/3265	17	MAPK1/CCND1/YWHAH/CCNA1/KRAS/CCND2/MAPK3/RB1/TP53/YWHAG/SCRIB/YWHAB/YWHAQ/CDK1/YWHAZ/CREB1/HRAS
hsa04071	Sphingolipid signaling pathway	13/114	119/8105	9.46295613083139e-09	8.81155841368129e-08	3.28688688910953e-08	5594/3845/5595/7157/5519/5518/5520/5728/5332/5601/3265/5515/207	13	MAPK1/KRAS/MAPK3/TP53/PPP2R1B/PPP2R1A/PPP2R2A/PTEN/PLCB4/MAPK9/HRAS/PPP2CA/AKT1
hsa01522	Endocrine resistance	12/114	98/8105	9.83814774343057e-09	8.81155841368129e-08	3.28688688910953e-08	5594/595/182/3845/4853/5595/4854/5925/7157/5601/3265/207	12	MAPK1/CCND1/JAG1/KRAS/NOTCH2/MAPK3/NOTCH3/RB1/TP53/MAPK9/HRAS/AKT1
hsa04550	Signaling pathways regulating pluripotency of stem cells	14/114	143/8105	1.03283199221895e-08	8.86514126654598e-08	3.3068743610519e-08	5594/3845/8312/5595/4211/2932/4089/1499/9314/2260/3265/4086/4090/207	14	MAPK1/KRAS/AXIN1/MAPK3/MEIS1/GSK3B/SMAD4/CTNNB1/KLF4/FGFR1/HRAS/SMAD1/SMAD5/AKT1
hsa04933	AGE-RAGE signaling pathway in diabetic complications	12/114	100/8105	1.24264673385593e-08	1.02394090869728e-07	3.81950364511506e-08	5594/7040/595/1958/3845/5595/4089/7046/5332/5601/3265/207	12	MAPK1/TGFB1/CCND1/EGR1/KRAS/MAPK3/SMAD4/TGFBR1/PLCB4/MAPK9/HRAS/AKT1
hsa05205	Proteoglycans in cancer	16/114	205/8105	2.27074767536204e-08	1.79913085047916e-07	6.71111661139389e-08	5594/7040/595/3845/5595/8826/7157/5499/5727/5501/1499/5500/5962/2260/3265/207	16	MAPK1/TGFB1/CCND1/KRAS/MAPK3/IQGAP1/TP53/PPP1CA/PTCH1/PPP1CC/CTNNB1/PPP1CB/RDX/FGFR1/HRAS/AKT1
hsa05221	Acute myeloid leukemia	10/114	67/8105	2.57665639254746e-08	1.96589339579547e-07	7.33317413863409e-08	5594/595/8900/3845/5595/5371/83439/861/3265/207	10	MAPK1/CCND1/CCNA1/KRAS/MAPK3/PML/TCF7L1/RUNX1/HRAS/AKT1
hsa05216	Thyroid cancer	8/114	37/8105	3.28827911609442e-08	2.41923392112661e-07	9.02422464191326e-08	5594/595/3845/5595/7157/83439/1499/3265	8	MAPK1/CCND1/KRAS/MAPK3/TP53/TCF7L1/CTNNB1/HRAS
hsa04917	Prolactin signaling pathway	10/114	70/8105	3.97893584689061e-08	2.82641649813609e-07	1.05430967993835e-07	5594/595/3845/894/5595/2932/9306/5601/3265/207	10	MAPK1/CCND1/KRAS/CCND2/MAPK3/GSK3B/SOCS6/MAPK9/HRAS/AKT1
hsa05218	Melanoma	10/114	72/8105	5.2532326062757e-08	3.60721972297598e-07	1.34556484301097e-07	5594/595/3845/5595/5925/7157/5728/2260/3265/207	10	MAPK1/CCND1/KRAS/MAPK3/RB1/TP53/PTEN/FGFR1/HRAS/AKT1
hsa04350	TGF-beta signaling pathway	11/114	94/8105	6.79257377630228e-08	4.51377483199442e-07	1.68372796492383e-07	5594/7040/5595/4091/5519/5518/4089/7046/5515/4086/4090	11	MAPK1/TGFB1/MAPK3/SMAD6/PPP2R1B/PPP2R1A/SMAD4/TGFBR1/PPP2CA/SMAD1/SMAD5
hsa04530	Tight junction	14/114	169/8105	8.76623115770601e-08	5.64326130777325e-07	2.10504892931756e-07	595/64398/7082/5584/861/5519/5518/5520/23513/56288/5962/5601/5515/8777	14	CCND1/MPP5/TJP1/PRKCI/RUNX1/PPP2R1B/PPP2R1A/PPP2R2A/SCRIB/PARD3/RDX/MAPK9/PPP2CA/MPDZ
hsa04919	Thyroid hormone signaling pathway	12/114	121/8105	1.08186592925917e-07	6.75346610386029e-07	2.51917744293204e-07	5594/595/3845/4853/5595/4854/7157/2932/1499/5332/3265/207	12	MAPK1/CCND1/KRAS/NOTCH2/MAPK3/NOTCH3/TP53/GSK3B/CTNNB1/PLCB4/HRAS/AKT1
hsa05142	Chagas disease	11/114	102/8105	1.59535857043838e-07	9.66599604442075e-07	3.60560915300314e-07	5594/7040/5595/5519/5518/5520/7046/5332/5601/5515/207	11	MAPK1/TGFB1/MAPK3/PPP2R1B/PPP2R1A/PPP2R2A/TGFBR1/PLCB4/MAPK9/PPP2CA/AKT1
hsa04728	Dopaminergic synapse	12/114	132/8105	2.83479650122364e-07	1.66848022643449e-06	6.22376374704739e-07	5519/5518/2932/5520/5499/5501/5332/5500/1385/5601/5515/207	12	PPP2R1B/PPP2R1A/GSK3B/PPP2R2A/PPP1CA/PPP1CC/PLCB4/PPP1CB/CREB1/MAPK9/PPP2CA/AKT1
hsa04371	Apelin signaling pathway	12/114	137/8105	4.25759932855275e-07	2.4362929491163e-06	9.0878582159167e-07	5594/595/1958/182/3845/5595/4854/4089/7046/5332/3265/207	12	MAPK1/CCND1/EGR1/JAG1/KRAS/MAPK3/NOTCH3/SMAD4/TGFBR1/PLCB4/HRAS/AKT1
hsa04115	p53 signaling pathway	9/114	73/8105	7.17030463472601e-07	3.992115553388e-06	1.48913865813655e-06	595/891/894/7157/472/598/2810/5728/983	9	CCND1/CCNB1/CCND2/TP53/ATM/BCL2L1/SFN/PTEN/CDK1
hsa04510	Focal adhesion	14/114	201/8105	7.47314491432801e-07	4.05123119039887e-06	1.51118996882533e-06	5594/595/894/5595/2932/5499/5501/1499/5728/5500/5601/3265/207/329	14	MAPK1/CCND1/CCND2/MAPK3/GSK3B/PPP1CA/PPP1CC/CTNNB1/PTEN/PPP1CB/MAPK9/HRAS/AKT1/BIRC2
hsa05214	Glioma	9/114	75/8105	9.06119687118412e-07	4.78617065503572e-06	1.78533703534802e-06	5594/595/3845/5595/5925/7157/5728/3265/207	9	MAPK1/CCND1/KRAS/MAPK3/RB1/TP53/PTEN/HRAS/AKT1
hsa04261	Adrenergic signaling in cardiomyocytes	12/114	150/8105	1.1334400370124e-06	5.83721619061388e-06	2.17739796583962e-06	5594/5595/5519/5518/5520/5499/5501/5332/5500/1385/5515/207	12	MAPK1/MAPK3/PPP2R1B/PPP2R1A/PPP2R2A/PPP1CA/PPP1CC/PLCB4/PPP1CB/CREB1/PPP2CA/AKT1
hsa04015	Rap1 signaling pathway	14/114	210/8105	1.2671028314936e-06	6.36641910457758e-06	2.3748011989482e-06	5594/3845/5595/5584/5587/1499/1969/56288/5332/23683/1500/2260/3265/207	14	MAPK1/KRAS/MAPK3/PRKCI/PRKD1/CTNNB1/EPHA2/PARD3/PLCB4/PRKD3/CTNND1/FGFR1/HRAS/AKT1
hsa05219	Bladder cancer	7/114	41/8105	1.37080184082658e-06	6.72345664786369e-06	2.50798331780301e-06	5594/595/3845/5595/5925/7157/3265	7	MAPK1/CCND1/KRAS/MAPK3/RB1/TP53/HRAS
hsa04730	Long-term depression	8/114	60/8105	1.66564607621214e-06	7.97960678371397e-06	2.97655235161533e-06	5594/3845/5595/5519/5518/5332/3265/5515	8	MAPK1/KRAS/MAPK3/PPP2R1B/PPP2R1A/PLCB4/HRAS/PPP2CA
hsa05167	Kaposi sarcoma-associated herpesvirus infection	13/114	193/8105	2.78435043015099e-06	1.30358224684342e-05	4.86262156461775e-06	5594/595/3845/5595/5925/7157/83439/2932/1499/1385/5601/3265/207	13	MAPK1/CCND1/KRAS/MAPK3/RB1/TP53/TCF7L1/GSK3B/CTNNB1/CREB1/MAPK9/HRAS/AKT1
hsa04910	Insulin signaling pathway	11/114	137/8105	3.14098706174284e-06	1.43787407715339e-05	5.36355685397024e-06	5594/3845/5595/5584/2932/5499/5501/5500/5601/3265/207	11	MAPK1/KRAS/MAPK3/PRKCI/GSK3B/PPP1CA/PPP1CC/PPP1CB/MAPK9/HRAS/AKT1
hsa04310	Wnt signaling pathway	12/114	166/8105	3.31313240540029e-06	1.48370712067926e-05	5.53452324014236e-06	595/894/8312/7157/83439/2932/4089/1499/6885/8945/5332/5601	12	CCND1/CCND2/AXIN1/TP53/TCF7L1/GSK3B/SMAD4/CTNNB1/MAP3K7/BTRC/PLCB4/MAPK9
hsa04540	Gap junction	9/114	88/8105	3.53921201548134e-06	1.55122909614714e-05	5.78639366472873e-06	5594/3845/5595/7082/2697/1453/5332/983/3265	9	MAPK1/KRAS/MAPK3/TJP1/GJA1/CSNK1D/PLCB4/CDK1/HRAS
hsa04720	Long-term potentiation	8/114	67/8105	3.91280494268406e-06	1.67924545456857e-05	6.26392019333193e-06	5594/3845/5595/5499/5501/5332/5500/3265	8	MAPK1/KRAS/MAPK3/PPP1CA/PPP1CC/PLCB4/PPP1CB/HRAS
hsa05230	Central carbon metabolism in cancer	8/114	70/8105	5.46845134480521e-06	2.29898158577525e-05	8.57565946661182e-06	5594/3845/5595/7157/5728/2260/3265/207	8	MAPK1/KRAS/MAPK3/TP53/PTEN/FGFR1/HRAS/AKT1
hsa04152	AMPK signaling pathway	10/114	120/8105	6.4682272721154e-06	2.66490963611154e-05	9.9406440181984e-06	23411/595/8900/5519/5518/5520/6885/1385/5515/207	10	SIRT1/CCND1/CCNA1/PPP2R1B/PPP2R1A/PPP2R2A/MAP3K7/CREB1/PPP2CA/AKT1
hsa05223	Non-small cell lung cancer	8/114	72/8105	6.77326542804136e-06	2.73586799642455e-05	1.02053328430757e-05	5594/595/3845/5595/5925/7157/3265/207	8	MAPK1/CCND1/KRAS/MAPK3/RB1/TP53/HRAS/AKT1
hsa04916	Melanogenesis	9/114	101/8105	1.11075839311863e-05	4.4003120958161e-05	1.64140410319149e-05	5594/3845/5595/83439/2932/1499/5332/1385/3265	9	MAPK1/KRAS/MAPK3/TCF7L1/GSK3B/CTNNB1/PLCB4/CREB1/HRAS
hsa04340	Hedgehog signaling pathway	7/114	56/8105	1.18846579636127e-05	4.61931988774381e-05	1.72309837406897e-05	595/2735/894/1453/2932/5727/8945	7	CCND1/GLI1/CCND2/CSNK1D/GSK3B/PTCH1/BTRC
hsa04926	Relaxin signaling pathway	10/114	129/8105	1.23286238470209e-05	4.70314168978947e-05	1.7543655766716e-05	5594/7040/3845/5595/7046/5332/1385/5601/3265/207	10	MAPK1/TGFB1/KRAS/MAPK3/TGFBR1/PLCB4/CREB1/MAPK9/HRAS/AKT1
hsa01521	EGFR tyrosine kinase inhibitor resistance	8/114	79/8105	1.36058327246751e-05	5.09600280233287e-05	1.90091060076801e-05	5594/3845/5595/598/2932/5728/3265/207	8	MAPK1/KRAS/MAPK3/BCL2L1/GSK3B/PTEN/HRAS/AKT1
hsa04210	Apoptosis	10/114	136/8105	1.96280641992855e-05	7.22032361616574e-05	2.69332459877414e-05	5594/3845/5595/7157/472/598/5601/3265/207/329	10	MAPK1/KRAS/MAPK3/TP53/ATM/BCL2L1/MAPK9/HRAS/AKT1/BIRC2
hsa04140	Autophagy - animal	10/114	137/8105	2.09262592494858e-05	7.56282351823522e-05	2.82108388774231e-05	5594/3845/5595/598/6885/5728/5601/3265/5515/207	10	MAPK1/KRAS/MAPK3/BCL2L1/MAP3K7/PTEN/MAPK9/HRAS/PPP2CA/AKT1
hsa05217	Basal cell carcinoma	7/114	63/8105	2.61457958455961e-05	9.28626542102206e-05	3.46396206302816e-05	2735/8312/7157/83439/2932/5727/1499	7	GLI1/AXIN1/TP53/TCF7L1/GSK3B/PTCH1/CTNNB1
hsa05131	Shigellosis	13/114	246/8105	3.83029108258164e-05	0.000133735586951156	4.98860390773345e-05	5594/5595/7157/472/598/2932/7323/6885/8945/7321/5332/5601/207	13	MAPK1/MAPK3/TP53/ATM/BCL2L1/GSK3B/UBE2D3/MAP3K7/BTRC/UBE2D1/PLCB4/MAPK9/AKT1
hsa05170	Human immunodeficiency virus 1 infection	12/114	212/8105	3.97138323863505e-05	0.00013635082452647	5.08615748105892e-05	5594/3845/891/5595/472/598/6885/8945/983/5601/3265/207	12	MAPK1/KRAS/CCNB1/MAPK3/ATM/BCL2L1/MAP3K7/BTRC/CDK1/MAPK9/HRAS/AKT1
hsa04935	Growth hormone synthesis, secretion and action	9/114	119/8105	4.16646386982815e-05	0.000140703533964688	5.24852221738489e-05	5594/3845/5595/2932/5332/1385/5601/3265/207	9	MAPK1/KRAS/MAPK3/GSK3B/PLCB4/CREB1/MAPK9/HRAS/AKT1
hsa04934	Cushing syndrome	10/114	155/8105	6.05749525634251e-05	0.0002012651649688	7.50759174385405e-05	5594/595/8312/5595/5925/83439/2932/1499/5332/1385	10	MAPK1/CCND1/AXIN1/MAPK3/RB1/TCF7L1/GSK3B/CTNNB1/PLCB4/CREB1
hsa01524	Platinum drug resistance	7/114	73/8105	6.8588738392324e-05	0.000224274287441567	8.36587786573041e-05	5594/5595/7157/472/598/207/329	7	MAPK1/MAPK3/TP53/ATM/BCL2L1/AKT1/BIRC2
hsa05163	Human cytomegalovirus infection	12/114	225/8105	7.09126246904846e-05	0.000228250010722497	8.51418026711411e-05	5594/595/3845/5595/5925/7157/2932/1499/5332/1385/3265/207	12	MAPK1/CCND1/KRAS/MAPK3/RB1/TP53/GSK3B/CTNNB1/PLCB4/CREB1/HRAS/AKT1
hsa05202	Transcriptional misregulation in cancer	11/114	192/8105	7.59729161912177e-05	0.000237139740473589	8.84578490269392e-05	8900/894/5371/7157/4211/472/861/598/4086/8842/329	11	CCNA1/CCND2/PML/TP53/MEIS1/ATM/RUNX1/BCL2L1/SMAD1/PROM1/BIRC2
hsa04914	Progesterone-mediated oocyte maturation	8/114	100/8105	7.59768100546451e-05	0.000237139740473589	8.84578490269392e-05	5594/8900/3845/891/5595/983/5601/207	8	MAPK1/CCNA1/KRAS/CCNB1/MAPK3/CDK1/MAPK9/AKT1
hsa04660	T cell receptor signaling pathway	8/114	104/8105	0.0001003773888744	0.000308623016539199	0.000115122535551157	5594/3845/5595/2932/6885/5601/3265/207	8	MAPK1/KRAS/MAPK3/GSK3B/MAP3K7/MAPK9/HRAS/AKT1
hsa04931	Insulin resistance	8/114	108/8105	0.000130942287495662	0.000396678106236858	0.000147968838810887	2932/5499/5501/5728/5500/1385/5601/207	8	GSK3B/PPP1CA/PPP1CC/PTEN/PPP1CB/CREB1/MAPK9/AKT1
hsa04960	Aldosterone-regulated sodium reabsorption	5/114	37/8105	0.000153426892520822	0.000458057099409989	0.000170864426453394	5594/3845/5595/2810/9351	5	MAPK1/KRAS/MAPK3/SFN/SLC9A3R2
hsa04668	TNF signaling pathway	8/114	112/8105	0.000168821768611528	0.00048982090611232	0.000182712959357176	5594/182/5595/6885/1385/5601/207/329	8	MAPK1/JAG1/MAPK3/MAP3K7/CREB1/MAPK9/AKT1/BIRC2
hsa05145	Toxoplasmosis	8/114	112/8105	0.000168821768611528	0.00048982090611232	0.000182712959357176	5594/7040/5595/598/6885/5601/207/329	8	MAPK1/TGFB1/MAPK3/BCL2L1/MAP3K7/MAPK9/AKT1/BIRC2
hsa04012	ErbB signaling pathway	7/114	85/8105	0.000180885202930985	0.000517532663941431	0.000193049997280145	5594/3845/5595/2932/5601/3265/207	7	MAPK1/KRAS/MAPK3/GSK3B/MAPK9/HRAS/AKT1
hsa05417	Lipid and atherosclerosis	11/114	215/8105	0.000207699504285308	0.000586110929901006	0.000218631057142429	5594/3845/5595/7157/598/2932/6885/5332/5601/3265/207	11	MAPK1/KRAS/MAPK3/TP53/BCL2L1/GSK3B/MAP3K7/PLCB4/MAPK9/HRAS/AKT1
hsa04024	cAMP signaling pathway	11/114	216/8105	0.000216284946951644	0.000602090528000521	0.000224591765682361	5594/2735/6662/5595/5499/5727/5501/5500/1385/5601/207	11	MAPK1/GLI1/SOX9/MAPK3/PPP1CA/PTCH1/PPP1CC/PPP1CB/CREB1/MAPK9/AKT1
hsa04010	MAPK signaling pathway	13/114	294/8105	0.000232963110691742	0.000639872010699984	0.0002386850116561	5594/7040/3845/57551/5595/7157/1969/6885/7046/2260/5601/3265/207	13	MAPK1/TGFB1/KRAS/TAOK1/MAPK3/TP53/EPHA2/MAP3K7/TGFBR1/FGFR1/MAPK9/HRAS/AKT1
hsa04722	Neurotrophin signaling pathway	8/114	119/8105	0.000256666072902281	0.000695700144971972	0.0002595100183084	5594/3845/5595/7157/2932/5601/3265/207	8	MAPK1/KRAS/MAPK3/TP53/GSK3B/MAPK9/HRAS/AKT1
hsa04929	GnRH secretion	6/114	64/8105	0.000261926130629141	0.000700737440384454	0.000261389029882806	5594/3845/5595/5332/3265/207	6	MAPK1/KRAS/MAPK3/PLCB4/HRAS/AKT1
hsa04658	Th1 and Th2 cell differentiation	7/114	92/8105	0.000296139468697984	0.000772211779136514	0.000288050382610964	5594/182/4853/5595/4854/864/5601	7	MAPK1/JAG1/NOTCH2/MAPK3/NOTCH3/RUNX3/MAPK9
hsa05222	Small cell lung cancer	7/114	92/8105	0.000296139468697984	0.000772211779136514	0.000288050382610964	595/5925/7157/598/5728/207/329	7	CCND1/RB1/TP53/BCL2L1/PTEN/AKT1/BIRC2
hsa04921	Oxytocin signaling pathway	9/114	154/8105	0.000302571115655628	0.000779120622813243	0.000290627518985012	5594/595/3845/5595/5499/5501/5332/5500/3265	9	MAPK1/CCND1/KRAS/MAPK3/PPP1CA/PPP1CC/PLCB4/PPP1CB/HRAS
hsa04912	GnRH signaling pathway	7/114	93/8105	0.000316571813027192	0.000805108561525944	0.000300321538024496	5594/1958/3845/5595/5332/5601/3265	7	MAPK1/EGR1/KRAS/MAPK3/PLCB4/MAPK9/HRAS
hsa04611	Platelet activation	8/114	124/8105	0.000339948481061477	0.00085401691583737	0.000318565328850935	5594/5595/5584/5499/5501/5332/5500/207	8	MAPK1/MAPK3/PRKCI/PPP1CA/PPP1CC/PLCB4/PPP1CB/AKT1
hsa04664	Fc epsilon RI signaling pathway	6/114	68/8105	0.000365348189701441	0.000906767796126468	0.000338242458442679	5594/3845/5595/5601/3265/207	6	MAPK1/KRAS/MAPK3/MAPK9/HRAS/AKT1
hsa05206	MicroRNAs in cancer	13/114	310/8105	0.000389678259423457	0.000955639540967049	0.000356472593206922	23411/5594/595/3845/4853/894/5595/4854/7157/472/5728/5962/3265	13	SIRT1/MAPK1/CCND1/KRAS/NOTCH2/CCND2/MAPK3/NOTCH3/TP53/ATM/PTEN/RDX/HRAS
hsa05211	Renal cell carcinoma	6/114	69/8105	0.000395613098000596	0.000958779978683796	0.000357644039059362	5594/7040/3845/5595/3265/207	6	MAPK1/TGFB1/KRAS/MAPK3/HRAS/AKT1
hsa04380	Osteoclast differentiation	8/114	128/8105	0.00042142241972535	0.00100945370306305	0.00037654634810221	5594/7040/5595/6885/7046/1385/5601/207	8	MAPK1/TGFB1/MAPK3/MAP3K7/TGFBR1/CREB1/MAPK9/AKT1
hsa03015	mRNA surveillance pathway	7/114	98/8105	0.00043639860716951	0.00103331164456229	0.000385445835733505	5519/5518/5520/5499/5501/5500/5515	7	PPP2R1B/PPP2R1A/PPP2R2A/PPP1CA/PPP1CC/PPP1CB/PPP2CA
hsa05415	Diabetic cardiomyopathy	10/114	203/8105	0.000549749461883449	0.00128691351304535	0.000480044386572868	7040/2932/5499/5501/5728/7046/5332/5500/5601/207	10	TGFB1/GSK3B/PPP1CA/PPP1CC/PTEN/TGFBR1/PLCB4/PPP1CB/MAPK9/AKT1
hsa04928	Parathyroid hormone synthesis, secretion and action	7/114	106/8105	0.000701064842672543	0.00162268941112971	0.000605295488055537	5594/1958/5595/632/5332/1385/2260	7	MAPK1/EGR1/MAPK3/BGLAP/PLCB4/CREB1/FGFR1
hsa05162	Measles	8/114	139/8105	0.000730251025191206	0.00167146345765987	0.000623489179403018	595/894/7157/598/2932/6885/5601/207	8	CCND1/CCND2/TP53/BCL2L1/GSK3B/MAP3K7/MAPK9/AKT1
hsa04659	Th17 cell differentiation	7/114	107/8105	0.000741553002609085	0.0016786804234887	0.000626181251480199	5594/7040/5595/861/4089/7046/5601	7	MAPK1/TGFB1/MAPK3/RUNX1/SMAD4/TGFBR1/MAPK9
hsa04120	Ubiquitin mediated proteolysis	8/114	140/8105	0.0007655680567415	0.00171420673574727	0.000639433273937409	10054/5371/55294/7323/8945/7321/9320/329	8	UBA2/PML/FBXW7/UBE2D3/BTRC/UBE2D1/TRIP12/BIRC2
hsa04810	Regulation of actin cytoskeleton	10/114	218/8105	0.000955445159202312	0.00211636239565243	0.000789445349425793	5594/3845/5595/8826/5499/5501/5500/5962/2260/3265	10	MAPK1/KRAS/MAPK3/IQGAP1/PPP1CA/PPP1CC/PPP1CB/RDX/FGFR1/HRAS
hsa04662	B cell receptor signaling pathway	6/114	82/8105	0.000996782592638702	0.00218443844769758	0.000814839073489645	5594/3845/5595/2932/3265/207	6	MAPK1/KRAS/MAPK3/GSK3B/HRAS/AKT1
hsa04725	Cholinergic synapse	7/114	113/8105	0.00102502023284456	0.00222267545227346	0.000829102238201138	5594/3845/5595/5332/1385/3265/207	7	MAPK1/KRAS/MAPK3/PLCB4/CREB1/HRAS/AKT1
hsa04370	VEGF signaling pathway	5/114	59/8105	0.00137844314569934	0.00295790925014651	0.00110335909688653	5594/3845/5595/3265/207	5	MAPK1/KRAS/MAPK3/HRAS/AKT1
hsa04211	Longevity regulating pathway	6/114	89/8105	0.0015278555545595	0.00321161473713527	0.00119799629949348	23411/3845/7157/1385/3265/207	6	SIRT1/KRAS/TP53/CREB1/HRAS/AKT1
hsa05235	PD-L1 expression and PD-1 checkpoint pathway in cancer	6/114	89/8105	0.0015278555545595	0.00321161473713527	0.00119799629949348	5594/3845/5595/5728/3265/207	6	MAPK1/KRAS/MAPK3/PTEN/HRAS/AKT1
hsa05169	Epstein-Barr virus infection	9/114	202/8105	0.00210296576345122	0.00437586815425203	0.00163228602585794	595/8900/894/5925/7157/6885/864/5601/207	9	CCND1/CCNA1/CCND2/RB1/TP53/MAP3K7/RUNX3/MAPK9/AKT1
hsa04022	cGMP-PKG signaling pathway	8/114	167/8105	0.00237272393182016	0.00488781129954952	0.00182325102129338	5594/5595/5499/5501/5332/5500/1385/207	8	MAPK1/MAPK3/PPP1CA/PPP1CC/PLCB4/PPP1CB/CREB1/AKT1
hsa05231	Choline metabolism in cancer	6/114	98/8105	0.00249920587492725	0.00509739020034666	0.00190142812787586	5594/3845/5595/5601/3265/207	6	MAPK1/KRAS/MAPK3/MAPK9/HRAS/AKT1
hsa05132	Salmonella infection	10/114	249/8105	0.00257857351909762	0.00519379854454597	0.00193739036153222	5594/5595/83439/1499/6885/7295/5601/3265/207/329	10	MAPK1/MAPK3/TCF7L1/CTNNB1/MAP3K7/TXN/MAPK9/HRAS/AKT1/BIRC2
hsa04137	Mitophagy - animal	5/114	68/8105	0.00259689927227298	0.00519379854454597	0.00193739036153222	3845/7157/598/5601/3265	5	KRAS/TP53/BCL2L1/MAPK9/HRAS
hsa05031	Amphetamine addiction	5/114	69/8105	0.00276887475463801	0.00548450191784068	0.00204582851304226	23411/5499/5501/5500/1385	5	SIRT1/PPP1CA/PPP1CC/PPP1CB/CREB1
hsa04915	Estrogen signaling pathway	7/114	138/8105	0.0032271435471782	0.00633134829255913	0.00236171908715798	5594/3845/5595/5332/1385/3265/207	7	MAPK1/KRAS/MAPK3/PLCB4/CREB1/HRAS/AKT1
hsa05418	Fluid shear stress and atherosclerosis	7/114	139/8105	0.00335955451425327	0.00648072656549372	0.00241744015984181	7157/1499/6885/7295/7341/5601/207	7	TP53/CTNNB1/MAP3K7/TXN/SUMO1/MAPK9/AKT1
hsa04625	C-type lectin receptor signaling pathway	6/114	104/8105	0.00336620263353315	0.00648072656549372	0.00241744015984181	5594/3845/5595/5601/3265/207	6	MAPK1/KRAS/MAPK3/MAPK9/HRAS/AKT1
hsa04621	NOD-like receptor signaling pathway	8/114	181/8105	0.00389395249181314	0.00742735382697692	0.00277055099320039	5594/5595/598/6885/7295/5332/5601/329	8	MAPK1/MAPK3/BCL2L1/MAP3K7/TXN/PLCB4/MAPK9/BIRC2
hsa04360	Axon guidance	8/114	182/8105	0.00402616625299462	0.00760908484510909	0.00283834028458336	5594/3845/5595/2932/5727/1969/56288/3265	8	MAPK1/KRAS/MAPK3/GSK3B/PTCH1/EPHA2/PARD3/HRAS
hsa05034	Alcoholism	8/114	187/8105	0.00474016000560052	0.00887702691957915	0.00331130794649605	5594/3845/5595/5499/5501/5500/1385/3265	8	MAPK1/KRAS/MAPK3/PPP1CA/PPP1CC/PPP1CB/CREB1/HRAS
hsa04014	Ras signaling pathway	9/114	232/8105	0.00527990050747891	0.00979873427514104	0.00365512315833059	5594/3845/5595/598/1969/2260/5601/3265/207	9	MAPK1/KRAS/MAPK3/BCL2L1/EPHA2/FGFR1/MAPK9/HRAS/AKT1
hsa04062	Chemokine signaling pathway	8/114	192/8105	0.00554788027504713	0.0102041369344617	0.00380634642930865	5594/3845/5595/2932/56288/5332/3265/207	8	MAPK1/KRAS/MAPK3/GSK3B/PARD3/PLCB4/HRAS/AKT1
hsa04150	mTOR signaling pathway	7/114	155/8105	0.00609459451639008	0.0111104997378439	0.00414443781738683	5594/3845/5595/2932/5728/3265/207	7	MAPK1/KRAS/MAPK3/GSK3B/PTEN/HRAS/AKT1
hsa04710	Circadian rhythm	3/114	31/8105	0.00914696646976953	0.0165287288839695	0.00616554526586497	1453/8945/1385	3	CSNK1D/BTRC/CREB1
hsa04215	Apoptosis - multiple species	3/114	32/8105	0.00999129375799775	0.017897447949109	0.00667610475362779	598/5601/329	3	BCL2L1/MAPK9/BIRC2
hsa04657	IL-17 signaling pathway	5/114	94/8105	0.0102572902981553	0.018215532770862	0.00679475673108293	5594/5595/2932/6885/5601	5	MAPK1/MAPK3/GSK3B/MAP3K7/MAPK9
hsa04270	Vascular smooth muscle contraction	6/114	133/8105	0.0109690820475229	0.0193130846306813	0.00720416544731598	5594/5595/5499/5501/5332/5500	6	MAPK1/MAPK3/PPP1CA/PPP1CC/PLCB4/PPP1CB
hsa04213	Longevity regulating pathway - multiple species	4/114	62/8105	0.0110718195379387	0.0193287697018253	0.00721001629143201	23411/3845/3265/207	4	SIRT1/KRAS/HRAS/AKT1
hsa04750	Inflammatory mediator regulation of TRP channels	5/114	98/8105	0.0121435471640769	0.0210216026537802	0.00784147671806824	5499/5501/5332/5500/5601	5	PPP1CA/PPP1CC/PLCB4/PPP1CB/MAPK9
hsa05135	Yersinia infection	6/114	137/8105	0.0125702191684002	0.021578876239087	0.00804935087099312	5594/5595/2932/6885/5601/207	6	MAPK1/MAPK3/GSK3B/MAP3K7/MAPK9/AKT1
hsa04620	Toll-like receptor signaling pathway	5/114	104/8105	0.0153948488050088	0.0262094120151389	0.00977663299491641	5594/5595/6885/5601/207	5	MAPK1/MAPK3/MAP3K7/MAPK9/AKT1
hsa04072	Phospholipase D signaling pathway	6/114	148/8105	0.017809756317777	0.030072211487394	0.0112175341777198	5594/3845/5595/5332/3265/207	6	MAPK1/KRAS/MAPK3/PLCB4/HRAS/AKT1
hsa04726	Serotonergic synapse	5/114	115/8105	0.022774139857798	0.0377353352240581	0.0140760320457651	5594/3845/5595/5332/3265	5	MAPK1/KRAS/MAPK3/PLCB4/HRAS
hsa05140	Leishmaniasis	4/114	77/8105	0.0228976548689673	0.0377353352240581	0.0140760320457651	5594/7040/5595/6885	4	MAPK1/TGFB1/MAPK3/MAP3K7
hsa05412	Arrhythmogenic right ventricular cardiomyopathy	4/114	77/8105	0.0228976548689673	0.0377353352240581	0.0140760320457651	83439/2697/1495/1499	4	TCF7L1/GJA1/CTNNA1/CTNNB1
hsa04144	Endocytosis	8/114	252/8105	0.0253879584503241	0.0415072971489425	0.0154830490131467	9525/84313/8766/5371/5584/56288/7046/3265	8	VPS4B/VPS25/RAB11A/PML/PRKCI/PARD3/TGFBR1/HRAS
hsa04630	JAK-STAT signaling pathway	6/114	162/8105	0.026431290715508	0.0427244917323589	0.0159370868495769	595/894/598/9306/3265/207	6	CCND1/CCND2/BCL2L1/SOCS6/HRAS/AKT1
hsa04930	Type II diabetes mellitus	3/114	46/8105	0.0265472569987473	0.0427244917323589	0.0159370868495769	5594/5595/5601	3	MAPK1/MAPK3/MAPK9
